# Supplementary material for: Enhanced lysosomal degradation maintains the quiescent state of neural stem cells
Source: Nat Commun. 2019 Nov 29;10:5446. doi: 10.1038/s41467-019-13203-4 (PMC6884460; doi:10.1038/s41467-019-13203-4)
Supplement: Supplementary file 5 — Supplementary Data 1–2 [file 41467_2019_13203_MOESM5_ESM.xlsx]

## Sheet: Supplementary Data 1
Supplementary Data 1
										global normalization								Average				cont 4h vs BafA 4h						cont 24h vs BafA 24h						BafA 4h vs BafA 24h
Name	ID	ensembl_id	RefSeq_id	Enterz_id	symbol	description	GO_biological_process	GO_molecular_function	GO_cellular_component	cont1 4h	cont2 4h	BafA1 4h	BafA2 4h	cont1 24h	cont2 24h	BafA1 24h	BafA2 24h	cont 4h	BafA 4h	cont 24h	BafA 24h	ratio	LOG2ratio	up	down	p-value	ttest	ratio	LOG2ratio	up	down	p-value	ttest	ratio	LOG2ratio	up	down	p-value	ttest
M200005345	M200005345	ENSMUSG00000021607	NM_053163	94066	Mrpl36	mitochondrial ribosomal protein L36 [Source:MarkerSymbol;Acc:MGI:2137228]	GO:0006412(translation)	GO:0003674(molecular_function);GO:0003735(structural constituent of ribosome)	GO:0005615(extracellular space);GO:0005622(intracellular);GO:0005739(mitochondrion);GO:0005762(mitochondrial large ribosomal subunit);GO:0005840(ribosome);GO:0030529(ribonucleoprotein complex)	426.667	513.622	434.586	504.859	820.167	697.452	423.581	546.744	470.144	469.723	758.809	485.162	0.999104	-0.00129353			0.99467		0.639373	-0.64527			0.0878258		1.03287	0.046658			0.847811
M200005179	M200005179	ENSMUSG00000028034	NM_057172	51886	Fubp1	far upstream element (FUSE) binding protein 1 [Source:MarkerSymbol;Acc:MGI:1196294]	GO:0006350(transcription);GO:0006355(regulation of transcription, DNA-dependent)	GO:0003676(nucleic acid binding);GO:0003677(DNA binding)	GO:0005634(nucleus)	267.94	298.553	279.843	284.104	237.663	232.218	153.055	157.207	283.247	281.973	234.94	155.131	0.995505	-0.00649955			0.941842		0.6603	-0.598806			0.00183527	$$	0.550162	-0.862071			0.000549594	$$
M200005157	M200005157	ENSMUSG00000040532	NM_145215	-	Abhd11	abhydrolase domain containing 11 [Source:MarkerSymbol;Acc:MGI:1916008]	GO:0006725(aromatic compound metabolic process)	GO:0003824(catalytic activity);GO:0016787(hydrolase activity)	-	211.916	237.964	262.805	264.163	517.599	443.437	369.298	264.659	224.94	263.484	480.518	316.978	1.17135	0.228174			0.0979502		0.659659	-0.600207			0.125468		1.20303	0.266669			0.414137
M200005020	M200005020	ENSMUSG00000019797	NM_026411	67851	1700021F05Rik	RIKEN cDNA 1700021F05 gene [Source:MarkerSymbol;Acc:MGI:1915101]	-	-	-	334.345	361.249	377.397	366.995	400.82	316.805	242.541	177.405	347.797	372.196	358.813	209.973	1.07015	0.0978179			0.23276		0.585188	-0.773029			0.107381		0.564146	-0.82586			0.038935	$
M200004998	M200004998	ENSMUSG00000033542	-	54324	Arhgef5	Rho guanine nucleotide exchange factor (GEF) 5 [Source:MarkerSymbol;Acc:MGI:1858952]	GO:0007242(intracellular signaling cascade);GO:0008150(biological_process);GO:0035023(regulation of Rho protein signal transduction)	GO:0003674(molecular_function);GO:0005085(guanyl-nucleotide exchange factor activity);GO:0005089(Rho guanyl-nucleotide exchange factor activity)	GO:0005575(cellular_component);GO:0005622(intracellular)	3.5169	3.84674	3.10138	3.94401	3.23077	4.12412	4.13811	3.81431	3.68182	3.52269	3.67745	3.97621	0.95678	-0.0637401			0.75866		1.08124	0.112689			0.593706		1.12874	0.174714			0.420812
M200002815	M200002815	ENSMUSG00000022711	NM_016881	54128	Pmm2	phosphomannomutase 2 [Source:MarkerSymbol;Acc:MGI:1859214]	GO:0008152(metabolic process);GO:0019307(mannose biosynthetic process)	GO:0003824(catalytic activity);GO:0004615(phosphomannomutase activity);GO:0016853(isomerase activity)	GO:0005737(cytoplasm)	27.6039	28.3427	28.5812	27.5919	38.6223	35.6389	56.9068	57.1216	27.9733	28.0865	37.1306	57.0142	1.00405	0.00582729			0.871398		1.5355	0.618711			0.00560981	$$	2.02995	1.02144	*		0.000306028	$$
M200002791	M200002791	ENSMUSG00000041120	NM_008675	17965	Nbl1	neuroblastoma, suppression of tumorigenicity 1 [Source:MarkerSymbol;Acc:MGI:104591]	GO:0007049(cell cycle);GO:0045786(negative regulation of progression through cell cycle)	-	GO:0005615(extracellular space)	748.256	783.143	1144.25	1149.66	1079.56	946.538	945.527	798.136	765.7	1146.96	1013.05	871.831	1.49792	0.582961			0.00213674	$$	0.860603	-0.216581			0.290819		0.760126	-0.39569			0.0649272
M200002643	M200002643	-	NM_008978	19256	-	-	GO:0006470(protein amino acid dephosphorylation)	GO:0004721(phosphoprotein phosphatase activity);GO:0004725(protein tyrosine phosphatase activity);GO:0004872(receptor activity);GO:0016787(hydrolase activity)	-	71.1231	79.6896	88.1506	86.1929	90.8198	103.383	98.8453	92.0626	75.4063	87.1717	97.1012	95.454	1.15603	0.209175			0.115742		0.983036	-0.0246836			0.838963		1.09501	0.130945			0.143536
M200002616	M200002616	ENSMUSG00000056829	NM_008023	14240	Foxb2	forkhead box B2 [Source:MarkerSymbol;Acc:MGI:1347468]	GO:0006350(transcription);GO:0006355(regulation of transcription, DNA-dependent)	GO:0003677(DNA binding);GO:0003700(transcription factor activity);GO:0043565(sequence-specific DNA binding)	GO:0005634(nucleus);GO:0005667(transcription factor complex)	17.9495	18.9583	23.0449	21.1589	21.6483	24.5324	20.6632	24.0106	18.4539	22.1019	23.0904	22.3369	1.19768	0.260243			0.0762444		0.96737	-0.0478596			0.765572		1.01063	0.0152597			0.913818
M200002468	M200002468	ENSMUSG00000028393	NM_008525	-	Alad	aminolevulinate, delta-, dehydratase [Source:MarkerSymbol;Acc:MGI:96853]	GO:0006779(porphyrin biosynthetic process);GO:0006783(heme biosynthetic process);GO:0008152(metabolic process)	GO:0003824(catalytic activity);GO:0004655(porphobilinogen synthase activity);GO:0008270(zinc ion binding);GO:0016829(lyase activity);GO:0042802(identical protein binding);GO:0046872(metal ion binding)	-	87.7394	88.352	99.0848	90.9717	131.301	128.518	169.883	142.298	88.0457	95.0282	129.909	156.09	1.07931	0.110104			0.228223		1.20153	0.264877			0.199542		1.64257	0.715953			0.0512129
M200002447	M200002447	ENSMUSG00000024960	NM_008874	18797	Plcb3	phospholipase C, beta 3 [Source:MarkerSymbol;Acc:MGI:104778]	GO:0006629(lipid metabolic process);GO:0007165(signal transduction);GO:0007242(intracellular signaling cascade);GO:0016042(lipid catabolic process)	GO:0004435(phosphoinositide phospholipase C activity);GO:0004629(phospholipase C activity);GO:0004871(signal transducer activity);GO:0005509(calcium ion binding);GO:0016787(hydrolase activity)	GO:0005634(nucleus)	57.8949	57.0971	66.4992	56.6597	134.737	124.315	77.0219	56.9181	57.496	61.5795	129.526	66.97	1.07102	0.0989872			0.495064		0.517041	-0.951651			0.0312327	$	1.08754	0.121066			0.677592
M200002306	M200002306	ENSMUSG00000062556	NM_020563	57426	Apbh	androgen-binding protein eta [Source:MarkerSymbol;Acc:MGI:1930867]	-	-	GO:0005615(extracellular space)	6.34897	6.53514	7.56954	7.8901	6.62823	6.59403	10.878	9.56739	6.44205	7.72982	6.61113	10.2227	1.1999	0.262914			0.0200935	$	1.54629	0.628807			0.0314013	$	1.3225	0.403269			0.0660602
M200002281	M200002281	ENSMUSG00000030769	NM_146198	233836	Slc5a11	solute carrier family 5 (sodium/glucose cotransporter), member 11 [Source:MarkerSymbol;Acc:MGI:1919316]	GO:0006810(transport);GO:0006811(ion transport);GO:0006814(sodium ion transport)	GO:0005215(transporter activity)	GO:0016020(membrane);GO:0016021(integral to membrane)	18.9028	20.7961	19.3132	16.288	48.6998	50.17	35.5976	28.373	19.8495	17.8006	49.4349	31.9853	0.896777	-0.157178			0.369675		0.647019	-0.62812			0.0418475	$	1.79687	0.845485			0.0684851
M200003325	M200003325	ENSMUSG00000024283	NM_153085	100044766	Wac	WW domain containing adaptor with coiled-coil [Source:MarkerSymbol;Acc:MGI:2387357]	-	-	GO:0005634(nucleus);GO:0005681(spliceosome)	289.285	270.182	335.76	301.233	205.874	157.989	198.929	116.271	279.733	318.496	181.932	157.6	1.13857	0.187225			0.188387		0.86626	-0.207128			0.661101		0.494825	-1.01501		*	0.0695094
M200003141	M200003141	ENSMUSG00000022800	NM_027226	69823	Fyttd1	forty-two-three domain containing 1 [Source:MarkerSymbol;Acc:MGI:1917955]	-	-	-	182.077	189.008	243.152	228.116	156.208	139.441	170.518	126.483	185.543	235.634	147.824	148.501	1.26997	0.344795			0.0262407	$	1.00458	0.00658816			0.979697		0.630218	-0.666076			0.064476
M200003123	M200003123	ENSMUSG00000057363	NM_026430	67883	Uxs1	UDP-glucuronate decarboxylase 1 [Source:MarkerSymbol;Acc:MGI:1915133]	GO:0044237(cellular metabolic process)	GO:0003824(catalytic activity);GO:0016829(lyase activity);GO:0016831(carboxy-lyase activity);GO:0048040(UDP-glucuronate decarboxylase activity);GO:0050662(coenzyme binding)	GO:0016020(membrane);GO:0016021(integral to membrane)	98.5907	106.643	117.766	111.29	161.44	128.278	135.9	87.9931	102.617	114.528	144.859	111.947	1.11607	0.15843			0.147613		0.772797	-0.371839			0.37585		0.977461	-0.0328897			0.924698
M200002976	M200002976	ENSMUSG00000024963	NM_020566	57431	Dnajc4	DnaJ (Hsp40) homolog, subfamily C, member 4 [Source:MarkerSymbol;Acc:MGI:1927346]	GO:0006457(protein folding)	GO:0031072(heat shock protein binding);GO:0051082(unfolded protein binding)	GO:0005615(extracellular space);GO:0016020(membrane);GO:0016021(integral to membrane)	93.1333	90.0097	114.804	104.118	194.497	132.068	129.476	96.5456	91.5715	109.461	163.282	113.011	1.19536	0.257445			0.0847072		0.692119	-0.530907			0.290338		1.03243	0.0460438			0.856496
M200002960	M200002960	ENSMUSG00000032394	NM_008988	19289	Punc	putative neuronal cell adhesion molecule [Source:MarkerSymbol;Acc:MGI:1202390]	GO:0007275(multicellular organismal development);GO:0030154(cell differentiation);GO:0050885(regulation of balance)	GO:0004872(receptor activity)	GO:0016020(membrane);GO:0016021(integral to membrane)	12.4925	12.9027	14.5893	14.0486	13.6162	12.0811	12.7906	12.2285	12.6976	14.319	12.8487	12.5095	1.12769	0.17337			0.0411274	$	0.973605	-0.0385915			0.718482		0.873635	-0.194897			0.0434478	$
M200000665	M200000665	ENSMUSG00000057092	NM_008557	17178	Fxyd3	FXYD domain-containing ion transport regulator 3 [Source:MarkerSymbol;Acc:MGI:107497]	GO:0006810(transport);GO:0006811(ion transport)	GO:0005216(ion channel activity);GO:0005254(chloride channel activity);GO:0031404(chloride ion binding)	GO:0005615(extracellular space);GO:0016020(membrane);GO:0016021(integral to membrane)	6.13049	4.3038	5.59523	5.32926	2.44919	1.80925	1.94668	2.37971	5.21715	5.46225	2.12922	2.1632	1.04698	0.0662331			0.815452		1.01596	0.0228397			0.937934		0.396027	-1.33633		*	0.00587999	$$
M200000650	M200000650	ENSMUSG00000042340	NM_007795	13019	Ctf1	cardiotrophin 1 [Source:MarkerSymbol;Acc:MGI:105115]	GO:0048666(neuron development)	GO:0005125(cytokine activity)	GO:0005615(extracellular space)	13.0996	12.8366	16.0701	18.518	27.1089	24.8481	17.0539	17.7107	12.9681	17.294	25.9785	17.3823	1.33358	0.415307			0.0723026		0.669103	-0.579699			0.0182398	$	1.0051	0.00734581			0.950799
M200000488	M200000488	ENSMUSG00000020383	NM_008355	16163	Il13	interleukin 13 [Source:MarkerSymbol;Acc:MGI:96541]	GO:0006955(immune response)	GO:0005125(cytokine activity);GO:0005126(hematopoietin/interferon-class (D200(domain) cytokine receptor binding);GO:0005144(interleukin-13 receptor binding)	GO:0005576(extracellular region);GO:0005615(extracellular space)	18.7089	20.4007	21.9457	22.5976	23.4974	20.6857	22.733	24.3756	19.5548	22.2717	22.0915	23.5543	1.13894	0.187688			0.0956278		1.06621	0.0924978			0.46378		1.05759	0.0807811			0.283743
M200000463	M200000463	ENSMUSG00000000028	NM_009862	-	Cdc45l	cell division cycle 45 homolog (S. cerevisiae)-like [Source:MarkerSymbol;Acc:MGI:1338073]	GO:0000074(regulation of progression through cell cycle);GO:0006260(DNA replication);GO:0006270(DNA replication initiation);GO:0007049(cell cycle);GO:0051301(cell division)	GO:0005515(protein binding)	GO:0005634(nucleus)	22.4145	19.7909	23.1975	21.9824	40.2963	21.6173	31.6476	32.7509	21.1027	22.59	30.9568	32.1993	1.07048	0.0982556			0.411719		1.04014	0.0567719			0.906505		1.42538	0.511347			0.00721408	$$
M200000317	M200000317	ENSMUSG00000018973	NM_008266	15407	Hoxb1	homeo box B1 [Source:MarkerSymbol;Acc:MGI:96182]	GO:0006350(transcription);GO:0006355(regulation of transcription, DNA-dependent);GO:0007275(multicellular organismal development);GO:0007389(pattern specification process);GO:0009887(organ morphogenesis);GO:0045449(regulation of transcription)	GO:0003677(DNA binding);GO:0003700(transcription factor activity);GO:0019904(protein domain specific binding);GO:0043565(sequence-specific DNA binding)	GO:0005634(nucleus);GO:0005667(transcription factor complex)	4.5313	4.31182	4.8027	4.90527	7.77025	6.80845	4.63183	6.62191	4.42156	4.85398	7.28935	5.62687	1.0978	0.134615			0.0702942		0.77193	-0.373458			0.271415		1.15923	0.213162			0.519088
M200000295	M200000295	ENSMUSG00000034164	NM_080595	140703	Emid1	EMI domain containing 1 [Source:MarkerSymbol;Acc:MGI:2155091]	GO:0006817(phosphate transport)	GO:0005515(protein binding)	GO:0005578(proteinaceous extracellular matrix);GO:0005615(extracellular space);GO:0005737(cytoplasm);GO:0005783(endoplasmic reticulum);GO:0005794(Golgi apparatus)	12.8586	16.0862	18.0386	17.1542	16.9169	17.4155	17.6985	16.8316	14.4724	17.5964	17.1662	17.265	1.21586	0.281975			0.202875		1.00576	0.0082838			0.861557		0.98117	-0.0274244			0.646118
M200000151	M200000151	ENSMUSG00000042677	NM_153159	230738	Zc3h12a	zinc finger CCCH type containing 12A [Source:MarkerSymbol;Acc:MGI:2385891]	-	-	-	4.41137	3.04571	5.0262	5.22213	4.69337	4.28414	2.27021	4.54034	3.72854	5.12416	4.48876	3.40528	1.37431	0.458707			0.180386		0.758624	-0.398544			0.446686		0.664552	-0.589545			0.270406
M200000126	M200000126	ENSMUSG00000032207	NM_008280	15450	Lipc	lipase, hepatic [Source:MarkerSymbol;Acc:MGI:96216]	GO:0006629(lipid metabolic process);GO:0016042(lipid catabolic process)	GO:0003824(catalytic activity);GO:0004806(triacylglycerol lipase activity);GO:0005319(lipid transporter activity);GO:0008201(heparin binding);GO:0016298(lipase activity);GO:0016787(hydrolase activity)	GO:0005615(extracellular space)	5.02736	4.57515	5.71566	4.42952	5.42814	5.7367	3.95898	4.37201	4.80125	5.07259	5.58242	4.16549	1.05651	0.0793112			0.729064		0.746181	-0.422403			0.03154	$	0.821177	-0.284235			0.311383
M200005294	M200005294	ENSMUSG00000033065	NM_021514	18642	Pfkm	phosphofructokinase, muscle [Source:MarkerSymbol;Acc:MGI:97548]	GO:0006096(glycolysis);GO:0006110(regulation of glycolysis)	GO:0000166(nucleotide binding);GO:0000287(magnesium ion binding);GO:0003824(catalytic activity);GO:0003872(6(phosphofructokinase activity);GO:0005524(ATP binding);GO:0008022(protein C-terminus binding);GO:0008443(phosphofructokinase activity);GO:0016301(kinase activity);GO:0016740(transferase activity);GO:0046872(metal ion binding)	GO:0005737(cytoplasm);GO:0005945(6(phosphofructokinase complex)	372.785	393.476	488.452	457.197	1108.59	792.17	402.714	396.104	383.131	472.824	950.382	399.409	1.23411	0.303466			0.0409953	$	0.420261	-1.25064		*	0.0735109		0.84473	-0.243437			0.0442218	$
M200005139	M200005139	ENSMUSG00000032766	NM_025331	66066	Gng11	guanine nucleotide binding protein (G protein), gamma 11 [Source:MarkerSymbol;Acc:MGI:1913316]	GO:0007165(signal transduction);GO:0007186(G-protein coupled receptor protein signaling pathway)	GO:0003924(GTPase activity);GO:0004871(signal transducer activity)	GO:0005834(heterotrimeric G-protein complex);GO:0016020(membrane)	12.1823	14.0036	13.5868	12.3637	62.7463	55.0312	23.7736	25.7622	13.0929	12.9753	58.8888	24.7679	0.991012	-0.0130257			0.924356		0.420588	-1.24952		*	0.0133583	$	1.90885	0.932707			0.00965681	$$
M200005121	M200005121	ENSMUSG00000022602	NM_018790	11838	Arc	activity regulated cytoskeletal-associated protein [Source:MarkerSymbol;Acc:MGI:88067]	GO:0006897(endocytosis);GO:0007275(multicellular organismal development);GO:0007492(endoderm development);GO:0009952(anterior/posterior pattern formation)	GO:0003779(actin binding)	GO:0005856(cytoskeleton)	1.99512	1.58788	3.42795	3.55129	1.40932	2.33367	3.74918	4.27572	1.7915	3.48962	1.8715	4.01245	1.94788	0.961902			0.0153372	$	2.14398	1.10029	*		0.0565393		1.14983	0.201415			0.192851
M200004982	M200004982	ENSMUSG00000063052	NM_024194	67144	Lrrc40	leucine rich repeat containing 40 [Source:MarkerSymbol;Acc:MGI:1914394]	-	-	-	48.1373	54.6619	55.7125	52.8211	63.9201	49.4376	40.8186	49.9795	51.3996	54.2668	56.6788	45.3991	1.05578	0.078313			0.505996		0.800988	-0.320147			0.318646		0.83659	-0.257408			0.206138
M200004962	M200004962	ENSMUSG00000031347	NM_019405	-	Cetn2	centrin 2 [Source:MarkerSymbol;Acc:MGI:1347085]	GO:0007049(cell cycle);GO:0007067(mitosis);GO:0051301(cell division)	GO:0003676(nucleic acid binding);GO:0005509(calcium ion binding);GO:0005515(protein binding);GO:0005524(ATP binding);GO:0008026(ATP-dependent helicase activity)	GO:0005622(intracellular);GO:0005814(centriole)	688.971	699.501	961.664	804.477	1282.47	769.447	950.597	1081.22	694.236	883.07	1025.96	1015.91	1.272	0.347102			0.1387		0.990201	-0.0142069			0.973153		1.15043	0.202168			0.323268
M200002764	M200002764	ENSMUSG00000015165	NM_177301	-	Hnrpl	heterogeneous nuclear ribonucleoprotein L [Source:MarkerSymbol;Acc:MGI:104816]	GO:0006396(RNA processing);GO:0006397(mRNA processing);GO:0008380(RNA splicing)	GO:0000166(nucleotide binding);GO:0003676(nucleic acid binding);GO:0003723(RNA binding)	GO:0005634(nucleus);GO:0030529(ribonucleoprotein complex);GO:0045120(pronucleus)	273.96	245.218	384.976	313.283	556.969	380.617	356.232	307.529	259.589	349.129	468.793	331.88	1.34493	0.427532			0.146284		0.707946	-0.498288			0.27315		0.950594	-0.0730985			0.729073
M200002744	M200002744	ENSMUSG00000021974	NM_013518	14180	Fgf9	fibroblast growth factor 9 [Source:MarkerSymbol;Acc:MGI:104723]	GO:0000074(regulation of progression through cell cycle);GO:0001525(angiogenesis);GO:0002053(positive regulation of mesenchymal cell proliferation);GO:0006606(protein import into nucleus);GO:0007165(signal transduction);GO:0007267(cell-cell signaling);GO:0007275(multicellular organismal development);GO:0008283(cell proliferation);GO:0008284(positive regulation of cell proliferation);GO:0008543(fi…	GO:0005104(fibroblast growth factor receptor binding);GO:0008083(growth factor activity);GO:0008201(heparin binding)	-	1.45078	2.20817	0.898104	1.28841	2.00171	1.58127	1.52639	1.71723	1.82947	1.09326	1.79149	1.62181	0.597579	-0.742799			0.226108		0.905285	-0.143556			0.538854		1.48347	0.568974			0.135431
M200002589	M200002589	ENSMUSG00000022198	NM_019402	54196	Pabpn1	poly(A) binding protein, nuclear 1 [Source:MarkerSymbol;Acc:MGI:1859158]	GO:0006378(mRNA polyadenylation);GO:0006397(mRNA processing)	GO:0000166(nucleotide binding);GO:0003676(nucleic acid binding);GO:0003723(RNA binding);GO:0005515(protein binding);GO:0008143(poly(A) binding)	GO:0005634(nucleus)	93.5649	100.644	115.047	107.756	145.986	137.452	202.634	197.566	97.1045	111.402	141.719	200.1	1.14724	0.198162			0.106512		1.41195	0.497687			0.00714846	$$	1.7962	0.844947			0.00249609	$$
M200002572	M200002572	ENSMUSG00000026471	NM_008209	15064	Mr1	major histocompatibility complex, class I-related [Source:MarkerSymbol;Acc:MGI:1195463]	-	-	-	46.0768	46.2288	53.4868	52.0595	102.32	55.2051	31.4609	35.7051	46.1528	52.7731	78.7623	33.583	1.14344	0.193386			0.0115493	$	0.426384	-1.22977		*	0.196305		0.636366	-0.652072			0.0133397	$
M200002429	M200002429	ENSMUSG00000008136	NM_010212	14200	Fhl2	four and a half LIM domains 2 [Source:MarkerSymbol;Acc:MGI:1338762]	GO:0006357(regulation of transcription from RNA polymerase II promoter)	GO:0005515(protein binding);GO:0008270(zinc ion binding);GO:0046872(metal ion binding)	GO:0005634(nucleus)	18.2836	17.3603	20.1227	18.2705	15.446	12.0884	14.4677	13.9999	17.822	19.1966	13.7672	14.2338	1.07713	0.107192			0.31536		1.03389	0.0480833			0.808945		0.741476	-0.431528			0.0351069	$
M200002410	M200002410	ENSMUSG00000032290	NM_019651	56294	Ptpn9	protein tyrosine phosphatase, non-receptor type 9 [Source:MarkerSymbol;Acc:MGI:1928376]	GO:0006470(protein amino acid dephosphorylation);GO:0006810(transport);GO:0016311(dephosphorylation)	GO:0004721(phosphoprotein phosphatase activity);GO:0004725(protein tyrosine phosphatase activity);GO:0004726(non-membrane spanning protein tyrosine phosphatase activity);GO:0004727(prenylated protein tyrosine phosphatase activity);GO:0005215(transporter activity);GO:0016787(hydrolase activity);GO:0016791(phosphoric monoester hydrolase activity)	GO:0005622(intracellular)	317.243	278.973	469.63	424.156	277.007	256.449	455.653	430.476	298.108	446.893	266.728	443.065	1.4991	0.584094			0.037655	$	1.66111	0.732147			0.00838734	$$	0.991434	-0.0124117			0.896404
M200002257	M200002257	ENSMUSG00000022945	NM_028083	-	Chaf1b	chromatin assembly factor 1, subunit B (p60) [Source:MarkerSymbol;Acc:MGI:1314881]	-	-	-	6.50745	7.34616	8.40448	9.44825	9.02843	8.03303	11.2044	11.7324	6.9268	8.92636	8.53073	11.4684	1.28867	0.365883			0.0962007		1.34436	0.426922			0.0348665	$	1.28478	0.361519			0.0490702	$
M200002234	M200002234	-	NM_173390	-	-	-	-	-	-	139.345	118.547	144.221	124.992	183.483	171.709	110.036	97.346	128.946	134.607	177.596	103.691	1.0439	0.0619855			0.728017		0.583859	-0.776308			0.0134398	$	0.770325	-0.376461			0.11531
M200003254	M200003254	ENSMUSG00000024338	NM_010724	16913	Psmb8	proteosome (prosome, macropain) subunit, beta type 8 (large multifunctional peptidase 7) [Source:MarkerSymbol;Acc:MGI:1346527]	GO:0006511(ubiquitin-dependent protein catabolic process);GO:0006955(immune response);GO:0019882(antigen processing and presentation)	GO:0004175(endopeptidase activity);GO:0004298(threonine endopeptidase activity);GO:0005515(protein binding);GO:0008233(peptidase activity);GO:0016787(hydrolase activity)	GO:0005634(nucleus);GO:0005829(cytosol);GO:0005839(proteasome core complex (sensu Eukaryota));GO:0043234(protein complex)	85.0519	75.0508	97.0075	92.0111	101.346	74.2648	18.0703	19.8276	80.0513	94.5093	87.8055	18.949	1.18061	0.239531			0.122591		0.215806	-2.21219		**	0.0367093	$	0.200498	-2.31834		**	0.00122606	$$
M200003108	M200003108	ENSMUSG00000026327	NM_025867	66957	Serpinb11	serine (or cysteine) peptidase inhibitor, clade B (ovalbumin), member 11 [Source:MarkerSymbol;Acc:MGI:1914207]	-	GO:0004866(endopeptidase inhibitor activity);GO:0004867(serine-type endopeptidase inhibitor activity)	-		1.30404	0.865367					0.984724	1.30404	0.865367		0.984724	0.663605	-0.591604											1.13793	0.186407
M200003086	M200003086	-	-	-	-	-	-	-	-	118.258	108.083	164.39	157.142	234.617	146.629	163.887	184.441	113.17	160.766	190.623	174.164	1.42057	0.506467			0.0167911	$	0.913656	-0.130278			0.750535		1.08334	0.115484			0.343912
M200002933	M200002933	-	NM_026069	-	-	-	GO:0006412(translation)	GO:0003723(RNA binding);GO:0003735(structural constituent of ribosome);GO:0008270(zinc ion binding);GO:0019843(rRNA binding);GO:0046872(metal ion binding)	GO:0005622(intracellular);GO:0005840(ribosome);GO:0005842(cytosolic large ribosomal subunit (sensu Eukaryota));GO:0030529(ribonucleoprotein complex)	2.70388	2.89604	4.33066	4.72912	5.78025	3.90695	5.183	5.69484	2.79996	4.52989	4.8436	5.43892	1.61784	0.694068			0.0159581	$	1.12291	0.167241			0.602236		1.20067	0.263845			0.107212
M200002915	M200002915	ENSMUSG00000032540	NM_026179	-	Abhd5	abhydrolase domain containing 5 [Source:MarkerSymbol;Acc:MGI:1914719]	GO:0006508(proteolysis);GO:0006629(lipid metabolic process);GO:0006725(aromatic compound metabolic process)	GO:0004177(aminopeptidase activity);GO:0005515(protein binding);GO:0016787(hydrolase activity)	GO:0005811(lipid particle);GO:0005829(cytosol)	142.839	131.689	188.495	175.582	321.869	215.64	376.002	419.618	137.264	182.039	268.755	397.81	1.32619	0.407292			0.0344342	$	1.4802	0.56579			0.153598		2.1853	1.12783	*		0.0109288	$
M200000625	M200000625	ENSMUSG00000027488	NM_009228	20648	Snta1	syntrophin, acidic 1 [Source:MarkerSymbol;Acc:MGI:101772]	GO:0007528(neuromuscular junction development)	GO:0003779(actin binding);GO:0005509(calcium ion binding);GO:0005515(protein binding);GO:0005516(calmodulin binding)	GO:0005856(cytoskeleton);GO:0016020(membrane);GO:0042383(sarcolemma);GO:0045211(postsynaptic membrane)	295.969	305.105	446.517	462.498	1382.08	918.75	278.718	340.521	300.537	454.507	1150.42	309.619	1.51232	0.596761			0.00355402	$$	0.269137	-1.89359		*	0.0693289		0.68122	-0.553808			0.0452609	$
M200000603	M200000603	ENSMUSG00000003070	NM_007909	13637	Efna2	ephrin A2 [Source:MarkerSymbol;Acc:MGI:102707]	-	GO:0005515(protein binding);GO:0048503(GPI anchor binding)	GO:0005615(extracellular space);GO:0016020(membrane)	23.4183	25.3649	25.6455	28.7707	25.4447	18.0199	12.9055	15.0518	24.3916	27.2081	21.7323	13.9786	1.11547	0.157651			0.265679		0.643218	-0.636621			0.182627		0.513767	-0.960814			0.0199205	$
M200000440	M200000440	ENSMUSG00000042240	NM_007773	-	Crybb2	crystallin, beta B2 [Source:MarkerSymbol;Acc:MGI:88519]	-	-	-	0.877953	1.77664	1.5227	1.45481	1.88017	1.34549	1.15434	1.76092	1.32729	1.48876	1.61283	1.45763	1.12165	0.16562			0.754396		0.903774	-0.145966			0.738045		0.979093	-0.0304827			0.928068
M200000417	M200000417	ENSMUSG00000035000	NM_010074	13482	Dpp4	dipeptidylpeptidase 4 [Source:MarkerSymbol;Acc:MGI:94919]	GO:0006508(proteolysis)	GO:0004177(aminopeptidase activity);GO:0004252(serine-type endopeptidase activity);GO:0004274(dipeptidyl-peptidase IV activity);GO:0004287(prolyl oligopeptidase activity);GO:0008233(peptidase activity);GO:0008236(serine-type peptidase activity);GO:0016787(hydrolase activity)	GO:0016020(membrane);GO:0016021(integral to membrane);GO:0046581(intercellular canaliculus)	2.53369	2.29178	2.16849	2.86352	2.39529	2.71798	2.72602	2.63779	2.41273	2.51601	2.55663	2.6819	1.0428	0.0604665			0.805339		1.049	0.0690122			0.532007		1.06594	0.0921225			0.682454
M200000279	M200000279	ENSMUSG00000022587	NM_008529	17069	Ly6e	lymphocyte antigen 6 complex, locus E [Source:MarkerSymbol;Acc:MGI:106651]	GO:0006952(defense response)	GO:0048503(GPI anchor binding)	GO:0005615(extracellular space);GO:0005886(plasma membrane);GO:0016020(membrane)	9.07673	10.7299	11.4629	11.5451	16.566	12.7686	14.3767	17.654	9.90333	11.504	14.6673	16.0153	1.16163	0.216144			0.19279		1.09191	0.126852			0.644728		1.39216	0.477324			0.110547
M200000253	M200000253	ENSMUSG00000064179	NM_011618	-	Tnnt1	troponin T1, skeletal, slow [Source:MarkerSymbol;Acc:MGI:1333868]	GO:0006937(regulation of muscle contraction)	GO:0005200(structural constituent of cytoskeleton);GO:0005515(protein binding)	GO:0005861(troponin complex)	17.0088	19.1811	21.9454	20.7219	34.3261	21.7873	6.61127	7.22551	18.095	21.3336	28.0567	6.91839	1.17898	0.237542			0.121692		0.246586	-2.01984		**	0.0779997		0.324295	-1.62462		*	0.0022472	$$
M200000107	M200000107	ENSMUSG00000003477	NM_009349	21743	Inmt	indolethylamine N-methyltransferase [Source:MarkerSymbol;Acc:MGI:102963]	-	-	-	16.2378	18.3241	21.4785	21.0886	21.2671	18.3122	23.9541	23.4377	17.2809	21.2835	19.7897	23.6959	1.23162	0.300556			0.063653		1.19739	0.259891			0.1212		1.11334	0.1549			0.0175153	$
M300000797	M300000797	ENSMUSG00000006395	NM_026601	68180	Hyi	hydroxypyruvate isomerase homolog (E. coli) [Source:MarkerSymbol;Acc:MGI:1915430]	-	GO:0016853(isomerase activity)	-	76.6529	84.4531	98.4445	94.175	101.064	91.7996	80.0182	86.6792	80.553	96.3098	96.4318	83.3487	1.19561	0.257744			0.071221		0.864328	-0.21035			0.148843		0.865423	-0.208522			0.0818782
M200005250	M200005250	ENSMUSG00000044573	NM_021330	-	Acp1	acid phosphatase 1, soluble [Source:MarkerSymbol;Acc:MGI:87881]	-	-	-	49.6026	58.8058	73.091	66.4781	81.4315	62.3152	73.3416	74.6414	54.2042	69.7845	71.8734	73.9915	1.28744	0.364504			0.110727		1.02947	0.0419016			0.845541		1.06028	0.0844516			0.338194
M200005103	M200005103	ENSMUSG00000001665	NM_133994	103140	Gstt3	glutathione S-transferase, theta 3 [Source:MarkerSymbol;Acc:MGI:2143526]	GO:0006749(glutathione metabolic process)	GO:0004364(glutathione transferase activity);GO:0016740(transferase activity)	GO:0005575(cellular_component)	15.1678	15.5425	19.4621	17.7117	23.3387	11.9047	4.5437	4.71537	15.3552	18.5869	17.6217	4.62954	1.21047	0.275565			0.0688714		0.262718	-1.92841		*	0.151		0.249075	-2.00535		**	0.0039463	$$
M200005083	M200005083	ENSMUSG00000027253	NM_172668	228357	Lrp4	low density lipoprotein receptor-related protein 4 [Source:MarkerSymbol;Acc:MGI:2442252]	GO:0006897(endocytosis);GO:0009953(dorsal/ventral pattern formation);GO:0030178(negative regulation of Wnt receptor signaling pathway);GO:0030326(embryonic limb morphogenesis);GO:0042733(embryonic digit morphogenesis)	GO:0004872(receptor activity);GO:0005509(calcium ion binding)	GO:0005615(extracellular space);GO:0005886(plasma membrane);GO:0016020(membrane);GO:0016021(integral to membrane)	61.1585	59.8921	77.9053	66.3954	140.787	87.3755	24.5265	29.6676	60.5253	72.1503	114.081	27.0971	1.19207	0.253468			0.182434		0.237525	-2.07385		**	0.0834038		0.375564	-1.41287		*	0.0190155	$
M200004938	M200004938	ENSMUSG00000020744	NM_026071	67283	Slc25a19	solute carrier family 25 (mitochondrial deoxynucleotide carrier), member 19 [Source:MarkerSymbol;Acc:MGI:1914533]	GO:0006810(transport)	GO:0005215(transporter activity);GO:0005488(binding)	GO:0005739(mitochondrion);GO:0005743(mitochondrial inner membrane);GO:0016020(membrane);GO:0016021(integral to membrane)	65.0738	69.6755	85.5102	83.1831	129.605	83.4136	92.5093	102.025	67.3746	84.3466	106.509	97.2672	1.2519	0.324125			0.0223095	$	0.913229	-0.130951			0.73293		1.15318	0.205623			0.118669
M300010469	M300010469	ENSMUSG00000049134	NM_008733	18175	Nrap	nebulin-related anchoring protein [Source:MarkerSymbol;Acc:MGI:1098765]	GO:0030036(actin cytoskeleton organization and biogenesis)	GO:0003779(actin binding);GO:0005515(protein binding);GO:0008270(zinc ion binding);GO:0017166(vinculin binding);GO:0046872(metal ion binding);GO:0051371(muscle alpha-actinin binding)	GO:0005916(fascia adherens);GO:0005927(muscle tendon junction);GO:0030016(myofibril)	1.16148	1.34609	1.26356	1.2809	1.64681	1.45343	2.04859	1.29954	1.25378	1.27223	1.55012	1.67406	1.01471	0.0210695			0.860694		1.07996	0.110976			0.779021		1.31585	0.395996			0.395694
M200002723	M200002723	ENSMUSG00000039989	NM_007625	12418	Cbx4	chromobox homolog 4 (Drosophila Pc class) [Source:MarkerSymbol;Acc:MGI:1195985]	GO:0006333(chromatin assembly or disassembly);GO:0006350(transcription);GO:0006355(regulation of transcription, DNA-dependent);GO:0006512(ubiquitin cycle);GO:0016568(chromatin modification)	GO:0003682(chromatin binding)	GO:0000785(chromatin);GO:0005634(nucleus)	34.3225	33.5443	34.7131	36.1741	52.4423	40.5166	30.9178	32.0359	33.9334	35.4436	46.4794	31.4768	1.0445	0.0628189			0.209625		0.677221	-0.562302			0.12919		0.888083	-0.171234			0.0497956	$
M200002702	M200002702	ENSMUSG00000004567	NM_053177	-	Mcoln1	mucolipin 1 [Source:MarkerSymbol;Acc:MGI:1890498]	GO:0006810(transport);GO:0006811(ion transport);GO:0006816(calcium ion transport);GO:0016197(endosome transport)	GO:0005216(ion channel activity);GO:0005261(cation channel activity);GO:0005509(calcium ion binding)	GO:0005764(lysosome);GO:0005770(late endosome);GO:0016020(membrane);GO:0016021(integral to membrane)	102.807	101.438	142.812	147.075	329.54	220.586	311.163	385.328	102.122	144.944	275.063	348.245	1.41932	0.505198			0.00272155	$$	1.26606	0.340343			0.382404		2.40263	1.26461	*		0.0317961	$
M200002548	M200002548	-	NM_145515	226778	-	-	GO:0006468(protein amino acid phosphorylation);GO:0007243(protein kinase cascade)	GO:0000166(nucleotide binding);GO:0000287(magnesium ion binding);GO:0004672(protein kinase activity);GO:0004674(protein serine/threonine kinase activity);GO:0004713(protein-tyrosine kinase activity);GO:0005524(ATP binding);GO:0016301(kinase activity);GO:0016740(transferase activity);GO:0046872(metal ion binding)	GO:0005856(cytoskeleton)	122.664	120.357	176.945	172.273	70.4538	45.783	92.0576	104.098	121.51	174.609	58.1184	98.0779	1.43699	0.523049			0.00239901	$$	1.68755	0.754934			0.100516		0.5617	-0.832128			0.00704506	$$
M200002525	M200002525	ENSMUSG00000020150	NM_010255	-	Gamt	guanidinoacetate methyltransferase [Source:MarkerSymbol;Acc:MGI:1098221]	GO:0006601(creatine biosynthetic process);GO:0007283(spermatogenesis);GO:0009887(organ morphogenesis);GO:0040014(regulation of body size)	GO:0008168(methyltransferase activity);GO:0016740(transferase activity);GO:0030731(guanidinoacetate N-methyltransferase activity)	-	159.147	166.997	215.02	213.065	445.209	236.444	84.1524	92.4541	163.072	214.043	340.827	88.3032	1.31257	0.39239			0.00623937	$$	0.259085	-1.9485		*	0.136862		0.41255	-1.27736		*	0.00114824	$$
M200002387	M200002387	ENSMUSG00000019428	NM_010223	14232	Fkbp8	FK506 binding protein 8 [Source:MarkerSymbol;Acc:MGI:1341070]	GO:0001708(cell fate specification);GO:0006457(protein folding);GO:0006915(apoptosis);GO:0007224(smoothened signaling pathway);GO:0009953(dorsal/ventral pattern formation);GO:0043010(camera-type eye development)	GO:0003755(peptidyl-prolyl cis-trans isomerase activity);GO:0005488(binding);GO:0005509(calcium ion binding);GO:0016853(isomerase activity)	GO:0005739(mitochondrion);GO:0005740(mitochondrial envelope);GO:0016020(membrane);GO:0016021(integral to membrane);GO:0030176(integral to endoplasmic reticulum membrane)	270.107	286.863	384.719	393.221	594.454	459.208	433.31	487.559	278.485	388.97	526.831	460.435	1.39674	0.48206			0.00715307	$$	0.87397	-0.194344			0.458341		1.18373	0.243337			0.121319
M200002366	M200002366	ENSMUSG00000039994	NM_011589	-	Timeless	timeless homolog (Drosophila) [Source:MarkerSymbol;Acc:MGI:1321393]	GO:0002009(morphogenesis of an epithelium);GO:0006350(transcription);GO:0006355(regulation of transcription, DNA-dependent);GO:0007275(multicellular organismal development);GO:0007623(circadian rhythm);GO:0016481(negative regulation of transcription);GO:0030324(lung development);GO:0048511(rhythmic process);GO:0048754(branching morphogenesis of a tube)	GO:0003677(DNA binding);GO:0005515(protein binding);GO:0042803(protein homodimerization activity);GO:0046982(protein heterodimerization activity)	GO:0005634(nucleus)	11.3262	10.1677	11.1478	10.8625	21.1304	14.594	9.69695	11.3562	10.747	11.0052	17.8622	10.5266	1.02402	0.0342502			0.707364		0.589319	-0.762879			0.161574		0.95651	-0.0641484			0.626974
M200002206	M200002206	ENSMUSG00000064023	NM_008940	259277	Klk8	kallikrein related-peptidase 8 [Source:MarkerSymbol;Acc:MGI:1343327]	GO:0006508(proteolysis);GO:0050808(synapse organization and biogenesis)	GO:0004252(serine-type endopeptidase activity)	-		1.3486		0.785943	0.803026			0.829466	1.3486	0.785943	0.803026	0.829466	0.582785	-0.778964					1.03293	0.0467361					1.05538	0.0777582
M300004517	M300004517	ENSMUSG00000025219	-	-	Fgf8	fibroblast growth factor 8 [Source:MarkerSymbol;Acc:MGI:99604]	-	-	-	17.8487	23.0665	23.1178	23.5986	32.7311	28.9742	21.3047	22.6615	20.4576	23.3582	30.8527	21.9831	1.14178	0.19129			0.383577		0.712518	-0.489001			0.0471463	$	0.94113	-0.0875344			0.196233
M200003205	M200003205	ENSMUSG00000032478	NM_018757	100046163	Nme6	expressed in non-metastatic cells 6, protein [Source:MarkerSymbol;Acc:MGI:1861676]	GO:0006183(GTP biosynthetic process);GO:0006228(UTP biosynthetic process);GO:0006241(CTP biosynthetic process);GO:0009117(nucleotide metabolic process)	GO:0000166(nucleotide binding);GO:0000287(magnesium ion binding);GO:0004550(nucleoside diphosphate kinase activity);GO:0005524(ATP binding);GO:0016301(kinase activity);GO:0016740(transferase activity);GO:0046872(metal ion binding)	GO:0005615(extracellular space)	73.3619	77.9149	81.2549	88.7023	136.271	89.7562	102.836	113.192	75.6384	84.9786	113.013	108.014	1.12348	0.167981			0.165706		0.955766	-0.0652713			0.853248		1.27108	0.346052			0.0688372
M200003069	M200003069	ENSMUSG00000027882	NM_011504	20912	Stxbp3a	syntaxin binding protein 3A [Source:MarkerSymbol;Acc:MGI:107362]	GO:0006810(transport);GO:0006904(vesicle docking during exocytosis);GO:0015031(protein transport);GO:0015758(glucose transport);GO:0016192(vesicle-mediated transport)	GO:0005515(protein binding);GO:0019905(syntaxin binding)	GO:0005829(cytosol);GO:0005886(plasma membrane)	171.122	190.506	188.103	195.94	258.068	148.355	102.395	119.814	180.814	192.021	203.212	111.104	1.06198	0.0867627			0.395904		0.546742	-0.871069			0.239118		0.578604	-0.789351			0.0136461	$
M200003043	M200003043	ENSMUSG00000038510	NM_023323	67239	Bxdc1	brix domain containing 1 [Source:MarkerSymbol;Acc:MGI:1914489]	-	-	GO:0005634(nucleus)	216.441	215.686	271.022	253.67	171.988	130.113	140.806	156.08	216.064	262.346	151.05	148.443	1.21421	0.280015			0.0334509	$	0.98274	-0.025119			0.91756		0.56583	-0.82156			0.0101412	$
M200002898	M200002898	ENSMUSG00000022415	NM_009303	20972	Syngr1	synaptogyrin 1 [Source:MarkerSymbol;Acc:MGI:1328323]	GO:0006605(protein targeting)	-	GO:0008021(synaptic vesicle);GO:0016020(membrane);GO:0016021(integral to membrane);GO:0045202(synapse)	59.3745	57.7108	85.954	83.3921	137.742	88.6853	151.401	166.017	58.5427	84.673	113.213	158.709	1.44635	0.532414			0.00339904	$$	1.40186	0.487339			0.217443		1.87438	0.90641			0.00989299	$$
M300005682	M300005682	ENSMUSG00000027526	-	320558	-	-	GO:0007049(cell cycle);GO:0007126(meiosis);GO:0008150(biological_process);GO:0051301(cell division)	GO:0003674(molecular_function);GO:0003677(DNA binding)	GO:0000795(synaptonemal complex);GO:0005634(nucleus)	1.66612	1.41967	1.78602	1.64793	1.68688	1.06765	1.29944	1.41108	1.54289	1.71697	1.37727	1.35526	1.11283	0.154228			0.343016		0.984022	-0.023237			0.950601		0.789331	-0.341298			0.0553015
M200000576	M200000576	ENSMUSG00000041984	NM_009100	20129	Rptn	repetin [Source:MarkerSymbol;Acc:MGI:1099055]	-	GO:0005198(structural molecule activity);GO:0005509(calcium ion binding)	GO:0001533(cornified envelope);GO:0005578(proteinaceous extracellular matrix)	2.58395	1.59289	2.56413	1.88336	3.15483	2.55367	2.06041	2.57891	2.08842	2.22374	2.85425	2.31966	1.06479	0.0905755			0.842815		0.812704	-0.299198			0.310364		1.04313	0.0609252			0.843435
M200000553	M200000553	ENSMUSG00000004771	NM_017382	53869	Rab11a	RAB11a, member RAS oncogene family [Source:MarkerSymbol;Acc:MGI:1858202]	GO:0000160(two-component signal transduction system (phosphorelay));GO:0006355(regulation of transcription, DNA-dependent);GO:0006810(transport);GO:0007264(small GTPase mediated signal transduction);GO:0015031(protein transport);GO:0048227(plasma membrane to endosome transport)	GO:0000166(nucleotide binding);GO:0003677(DNA binding);GO:0003924(GTPase activity);GO:0005215(transporter activity);GO:0005515(protein binding);GO:0005525(GTP binding);GO:0008565(protein transporter activity);GO:0019905(syntaxin binding)	GO:0005802(Golgi trans face)	1548.2	1471.79	2093.36	2230.27	2690.03	2102.15	2623.34	2920.31	1510	2161.81	2396.09	2771.83	1.43167	0.517697			0.0141601	$	1.15681	0.210155			0.37209		1.28218	0.358594			0.0649247
M200000399	M200000399	ENSMUSG00000001924	NM_009457	22201	Ube1x	ubiquitin-activating enzyme E1, Chr X [Source:MarkerSymbol;Acc:MGI:98890]	GO:0006464(protein modification);GO:0006511(ubiquitin-dependent protein catabolic process);GO:0006512(ubiquitin cycle)	GO:0000166(nucleotide binding);GO:0003824(catalytic activity);GO:0004839(ubiquitin activating enzyme activity);GO:0005515(protein binding);GO:0005524(ATP binding);GO:0008641(small protein activating enzyme activity);GO:0016874(ligase activity)	-	688.716	710.423	1069.46	1008.19	1102.27	803.735	1065.67	1023.68	699.57	1038.82	953.002	1044.67	1.48495	0.570412			0.00905477	$$	1.09619	0.132501			0.604947		1.00563	0.00810056			0.889324
M300001748	M300001748	ENSMUSG00000018909	NM_177231;NM_178220	109689	Arrb1	arrestin, beta 1 [Source:MarkerSymbol;Acc:MGI:99473]	GO:0007165(signal transduction);GO:0007600(sensory perception);GO:0008277(regulation of G-protein coupled receptor protein signaling pathway);GO:0050896(response to stimulus)	GO:0005515(protein binding)	GO:0005622(intracellular);GO:0005624(membrane fraction);GO:0005737(cytoplasm)	4.8537	4.35988	4.70346	3.90887	2.68811	2.5215	2.34433	2.39519	4.60679	4.30616	2.6048	2.36976	0.934744	-0.0973573			0.586281		0.909765	-0.136434			0.114266		0.550318	-0.861662			0.0397646	$
M200000232	M200000232	ENSMUSG00000026182	NM_009407	21958	Tnp1	transition protein 1 [Source:MarkerSymbol;Acc:MGI:98784]	GO:0000012(single strand break repair);GO:0006337(nucleosome disassembly);GO:0006338(chromatin remodeling);GO:0006342(chromatin silencing);GO:0007001(chromosome organization and biogenesis (sensu Eukaryota));GO:0007275(multicellular organismal development);GO:0007283(spermatogenesis);GO:0007290(spermatid nuclear elongation);GO:0019953(sexual reproduction);GO:0030154(cell differentiation);GO:00303…	GO:0003677(DNA binding)	GO:0000786(nucleosome);GO:0001673(male germ cell nucleus);GO:0005634(nucleus);GO:0005694(chromosome)	1.16808	1.16987	1.41031	0.867036	1.27668	0.883943	0.844117	1.44826	1.16897	1.13867	1.08031	1.14619	0.974079	-0.0378887			0.921368		1.06098	0.0853984			0.871773		1.0066	0.00948957			0.986921
M200000208	M200000208	ENSMUSG00000036427	NM_008155	14751	Gpi1	glucose phosphate isomerase 1 [Source:MarkerSymbol;Acc:MGI:95797]	-	-	-	701.321	663.622	850.29	777.248	1363.84	869.41	2078.96	1855.3	682.472	813.769	1116.62	1967.13	1.19239	0.253851			0.0855881		1.76167	0.816947			0.0884772		2.4173	1.2734	*		0.0102443	$
M200000058	M200000058	ENSMUSG00000018143	NM_010757	17135	Mafk	v-maf musculoaponeurotic fibrosarcoma oncogene family, protein K (avian) [Source:MarkerSymbol;Acc:MGI:99951]	GO:0000074(regulation of progression through cell cycle);GO:0006350(transcription);GO:0006355(regulation of transcription, DNA-dependent);GO:0009987(cellular process)	GO:0003677(DNA binding);GO:0003700(transcription factor activity);GO:0005515(protein binding);GO:0043565(sequence-specific DNA binding);GO:0046983(protein dimerization activity)	GO:0005622(intracellular);GO:0005634(nucleus)	17.686	15.1535	33.521	33.2658	13.8413	11.2189	19.4643	16.9081	16.4197	33.3934	12.5301	18.1862	2.03374	1.02413	*		0.00557447	$$	1.4514	0.537449			0.0907583		0.544604	-0.87672			0.00705834	$$
M300000451	M300000451	ENSMUSG00000057378	-	-	Ryr3	ryanodine receptor 3 [Source:MarkerSymbol;Acc:MGI:99684]	GO:0006810(transport);GO:0006811(ion transport);GO:0006816(calcium ion transport);GO:0006874(calcium ion homeostasis);GO:0006941(striated muscle contraction)	GO:0004872(receptor activity);GO:0005216(ion channel activity);GO:0005219(ryanodine-sensitive calcium-release channel activity);GO:0005262(calcium channel activity);GO:0005509(calcium ion binding)	GO:0016020(membrane);GO:0016021(integral to membrane);GO:0030314(junctional membrane complex)	3.2011	3.19291	6.06506	2.58315	4.08012	2.41939	3.4585	3.58908	3.197	4.3241	3.24975	3.52379	1.35255	0.435681			0.583759		1.08432	0.116797			0.773411		0.814918	-0.295273			0.691062
M200005199	M200005199	ENSMUSG00000006269	NM_134157	110935	Atp6v1b1	ATPase, H+ transporting, lysosomal V1 subunit B1 [Source:MarkerSymbol;Acc:MGI:103285]	GO:0006754(ATP biosynthetic process);GO:0006810(transport);GO:0006811(ion transport);GO:0006885(regulation of pH);GO:0007605(sensory perception of sound);GO:0015986(ATP synthesis coupled proton transport);GO:0015988(energy coupled proton transport, against electrochemical gradient);GO:0015992(proton transport)	GO:0000166(nucleotide binding);GO:0005524(ATP binding);GO:0008553(hydrogen-exporting ATPase activity, phosphorylative mechanism);GO:0015078(hydrogen ion transporter activity);GO:0016787(hydrolase activity);GO:0046872(metal ion binding);GO:0046933(hydrogen ion transporting ATP synthase activity, rotational mechanism);GO:0046961(hydrogen ion transporting ATPase activity, rotational mechanism)	GO:0005624(membrane fraction);GO:0005737(cytoplasm);GO:0016323(basolateral plasma membrane);GO:0016324(apical plasma membrane);GO:0016469(proton-transporting two-sector ATPase complex);GO:0045261(proton-transporting ATP synthase complex, catalytic core F(1))	17.4664	17.2216	16.4856	16.2242	22.2394	13.5795	15.1587	13.5626	17.344	16.3549	17.9094	14.3607	0.942971	-0.0847143			0.031245	$	0.80185	-0.318596			0.50484		0.878065	-0.1876			0.132524
M200005063	M200005063	ENSMUSG00000015149	-	64383	Sirt2	sirtuin 2 (silent mating type information regulation 2, homolog) 2 (S. cerevisiae) [Source:MarkerSymbol;Acc:MGI:1927664]	GO:0006342(chromatin silencing);GO:0006355(regulation of transcription, DNA-dependent);GO:0006980(redox signal response);GO:0007049(cell cycle);GO:0007067(mitosis);GO:0007096(regulation of exit from mitosis);GO:0016481(negative regulation of transcription);GO:0016575(histone deacetylation);GO:0042325(regulation of phosphorylation);GO:0045843(negative regulation of striated muscle development);GO:…	GO:0003677(DNA binding);GO:0008134(transcription factor binding);GO:0008270(zinc ion binding);GO:0016787(hydrolase activity);GO:0017136(NAD-dependent histone deacetylase activity);GO:0035035(histone acetyltransferase binding);GO:0042826(histone deacetylase binding);GO:0042903(tubulin deacetylase activity);GO:0043130(ubiquitin binding);GO:0046872(metal ion binding)	GO:0005677(chromatin silencing complex);GO:0005737(cytoplasm);GO:0005856(cytoskeleton);GO:0005874(microtubule)	1329.56	1539.38	1734.79	1901.53	1751.36	1151.49	1158.06	1041.61	1434.47	1818.16	1451.42	1099.84	1.26748	0.341962			0.103401		0.757763	-0.400182			0.368852		0.604917	-0.725191			0.019458	$
M200005040	M200005040	ENSMUSG00000040761	NM_019763	-	Spen	SPEN homolog, transcriptional regulator (Drosophila) [Source:MarkerSymbol;Acc:MGI:1891706]	GO:0006350(transcription);GO:0006355(regulation of transcription, DNA-dependent);GO:0006357(regulation of transcription from RNA polymerase II promoter);GO:0006810(transport);GO:0007219(Notch signaling pathway);GO:0045449(regulation of transcription);GO:0045892(negative regulation of transcription, DNA-dependent)	GO:0000166(nucleotide binding);GO:0003676(nucleic acid binding);GO:0003677(DNA binding);GO:0003697(single-stranded DNA binding);GO:0003700(transcription factor activity);GO:0003714(transcription corepressor activity);GO:0003723(RNA binding);GO:0005488(binding);GO:0005515(protein binding);GO:0016563(transcriptional activator activity);GO:0016564(transcriptional repressor activity)	GO:0005634(nucleus);GO:0005743(mitochondrial inner membrane)	374.164	352.845	419.639	481.345	419.486	247.56	301.967	269.143	363.505	450.492	333.523	285.555	1.2393	0.309526			0.116681		0.856178	-0.224018			0.638621		0.633873	-0.657734			0.0420792	$
M200004901	M200004901	ENSMUSG00000033634;ENSMUSG00000068299	NM_029331;NM_053096	75541	Cml2	camello-like 2 [Source:MarkerSymbol;Acc:MGI:2136446]	GO:0008152(metabolic process)	GO:0008080(N-acetyltransferase activity);GO:0016740(transferase activity)	GO:0016021(integral to membrane)	7.92646	7.51387	10.3746	8.5342	33.6425	21.4109	8.50548	7.3764	7.72016	9.45439	27.5267	7.94094	1.22464	0.292354			0.207293		0.288481	-1.79345		*	0.085861		0.83992	-0.251675			0.295988
M300009464	M300009464	ENSMUSG00000034656	-	12286	Cacna1a	calcium channel, voltage-dependent, P/Q type, alpha 1A subunit [Source:MarkerSymbol;Acc:MGI:109482]	GO:0000096(sulfur amino acid metabolic process);GO:0006006(glucose metabolic process);GO:0006810(transport);GO:0006811(ion transport);GO:0006816(calcium ion transport);GO:0007204(elevation of cytosolic calcium ion concentration);GO:0007214(gamma-aminobutyric acid signaling pathway);GO:0007268(synaptic transmission);GO:0007270(nerve-nerve synaptic transmission);GO:0007274(neuromuscular synaptic tr…	GO:0003677(DNA binding);GO:0005216(ion channel activity);GO:0005244(voltage-gated ion channel activity);GO:0005245(voltage-gated calcium channel activity);GO:0005262(calcium channel activity);GO:0005509(calcium ion binding);GO:0005515(protein binding);GO:0008331(high voltage-gated calcium channel activity);GO:0019905(syntaxin binding)	GO:0005634(nucleus);GO:0005737(cytoplasm);GO:0005886(plasma membrane);GO:0005891(voltage-gated calcium channel complex);GO:0016020(membrane);GO:0016021(integral to membrane);GO:0030425(dendrite);GO:0042995(cell projection);GO:0043025(cell soma)	12.7609	13.6777	18.1831	14.2436	16.1394	12.6786	15.0532	14.376	13.2193	16.2134	14.409	14.7146	1.22649	0.294537			0.276897		1.02121	0.0302857			0.878325		0.907563	-0.139931			0.53154
M200002681	M200002681	ENSMUSG00000023852	NM_007690	12648	Chd1	chromodomain helicase DNA binding protein 1 [Source:MarkerSymbol;Acc:MGI:88393]	GO:0006333(chromatin assembly or disassembly)	GO:0000166(nucleotide binding);GO:0003676(nucleic acid binding);GO:0003677(DNA binding);GO:0003682(chromatin binding);GO:0004386(helicase activity);GO:0005524(ATP binding);GO:0008026(ATP-dependent helicase activity);GO:0016787(hydrolase activity)	GO:0000785(chromatin);GO:0005634(nucleus)	45.6415	36.9416	52.8003	59.7276	23.9256	19.4553	38.4888	31.2181	41.2916	56.2639	21.6904	34.8535	1.3626	0.446363			0.114681		1.60686	0.684244			0.0909915		0.619464	-0.690908			0.050843
M200002660	M200002660	ENSMUSG00000021108	NM_008856	18755	Prkch	protein kinase C, eta [Source:MarkerSymbol;Acc:MGI:97600]	GO:0006468(protein amino acid phosphorylation);GO:0007242(intracellular signaling cascade)	GO:0000166(nucleotide binding);GO:0004672(protein kinase activity);GO:0004674(protein serine/threonine kinase activity);GO:0004713(protein-tyrosine kinase activity);GO:0005524(ATP binding);GO:0008270(zinc ion binding);GO:0016301(kinase activity);GO:0016740(transferase activity);GO:0019992(diacylglycerol binding);GO:0046872(metal ion binding)	-	2.81754	1.77162	2.9071	2.10934	1.75726	1.31546	2.27	2.11755	2.29458	2.50822	1.53636	2.19377	1.0931	0.128432			0.77615		1.42791	0.513901			0.106534		0.874634	-0.193248			0.519755
M200002503	M200002503	ENSMUSG00000020679	NM_009330	-	Tcf2	transcription factor 2 [Source:MarkerSymbol;Acc:MGI:98505]	GO:0006350(transcription);GO:0006355(regulation of transcription, DNA-dependent);GO:0009952(anterior/posterior pattern formation);GO:0030902(hindbrain development);GO:0045449(regulation of transcription);GO:0045893(positive regulation of transcription, DNA-dependent);GO:0045941(positive regulation of transcription);GO:0045944(positive regulation of transcription from RNA polymerase II promoter)	GO:0003677(DNA binding);GO:0003700(transcription factor activity);GO:0016563(transcriptional activator activity);GO:0042803(protein homodimerization activity);GO:0043565(sequence-specific DNA binding)	GO:0005634(nucleus);GO:0005667(transcription factor complex)	10.5354	11.4574	9.92273	10.643	9.34883	7.80007	10.7631	9.58723	10.9964	10.2829	8.57445	10.1752	0.935114	-0.0967856			0.346882		1.18668	0.246935			0.24144		0.989524	-0.0151939			0.890186
M200002487	M200002487	-	-	78558	-	-	GO:0001558(regulation of cell growth);GO:0006508(proteolysis)	GO:0004252(serine-type endopeptidase activity);GO:0005515(protein binding);GO:0005520(insulin-like growth factor binding);GO:0008233(peptidase activity);GO:0016787(hydrolase activity)	GO:0005576(extracellular region)	15.0349	12.9282	15.1728	15.8318	21.6689	12.3813	12.2414	10.1645	13.9816	15.5023	17.0251	11.2029	1.10877	0.14896			0.302145		0.658023	-0.60379			0.345719		0.72266	-0.468611			0.0586221
M200002344	M200002344	ENSMUSG00000020891	NM_009661	11688	Alox8	arachidonate 8-lipoxygenase [Source:MarkerSymbol;Acc:MGI:1098228]	GO:0006118(electron transport);GO:0006629(lipid metabolic process);GO:0006631(fatty acid metabolic process);GO:0006691(leukotriene metabolic process);GO:0006917(induction of apoptosis);GO:0008285(negative regulation of cell proliferation);GO:0019370(leukotriene biosynthetic process);GO:0030336(negative regulation of cell migration);GO:0030850(prostate gland development);GO:0030856(regulation of e…	GO:0005506(iron ion binding);GO:0016165(lipoxygenase activity);GO:0016491(oxidoreductase activity);GO:0016702(oxidoreductase activity, acting on single donors with incorporation of molecular oxygen, incorporation of two atoms of oxygen);GO:0046872(metal ion binding);GO:0047677(arachidonate 8(lipoxygenase activity);GO:0050473(arachidonate 15(lipoxygenase activity)	GO:0005622(intracellular)	1.53216		0.775455	1.13829	2.68118	0.88541	1.33059	1.2537	1.53216	0.956871	1.78329	1.29215	0.624524	-0.679171					0.724584	-0.464776			0.639541		1.35039	0.433373			0.212347
M200002322	M200002322	ENSMUSG00000007207	NM_016801	20907	Stx1a	syntaxin 1A (brain) [Source:MarkerSymbol;Acc:MGI:109355]	GO:0006810(transport);GO:0006836(neurotransmitter transport);GO:0006886(intracellular protein transport)	GO:0000149(SNARE binding);GO:0005515(protein binding);GO:0008565(protein transporter activity)	GO:0005886(plasma membrane);GO:0016020(membrane);GO:0016021(integral to membrane)	74.6956	89.918	92.251	108.165	91.027	85.9223	96.7253	86.8959	82.3068	100.208	88.4747	91.8106	1.21749	0.283914			0.245517		1.03771	0.0533964			0.608123		0.9162	-0.126266			0.464006
M200002167	M200002167	ENSMUSG00000026167	NM_009518	22409	Wnt10a	wingless related MMTV integration site 10a [Source:MarkerSymbol;Acc:MGI:108071]	GO:0007165(signal transduction);GO:0007223(Wnt receptor signaling pathway, calcium modulating pathway);GO:0007267(cell-cell signaling);GO:0007275(multicellular organismal development);GO:0009887(organ morphogenesis);GO:0016055(Wnt receptor signaling pathway)	GO:0004871(signal transducer activity);GO:0005102(receptor binding)	GO:0005576(extracellular region);GO:0005615(extracellular space)	6.07024	6.92864	6.25838	6.23778	8.00379	5.73025	6.91644	4.9208	6.49944	6.24808	6.86702	5.91862	0.961326	-0.0569025			0.61749		0.86189	-0.214425			0.594686		0.94727	-0.0781527			0.772652
M300004003	M300004003	ENSMUSG00000024224	XM_283406	328788	Gm749	gene model 749, (NCBI) [Source:MarkerSymbol;Acc:MGI:2685595]	GO:0007586(digestion);GO:0016042(lipid catabolic process)	GO:0008047(enzyme activator activity)	GO:0005576(extracellular region)	12.0727	10.9532	11.3241	10.0862	10.0903	9.67058	13.0942	12.406	11.513	10.7052	9.88045	12.7501	0.929835	-0.104954			0.435174		1.29044	0.367862			0.0191642	$	1.19102	0.252203			0.101929
M200003162	M200003162	ENSMUSG00000058159	NM_013682	21331	T2	brachyury 2 [Source:MarkerSymbol;Acc:MGI:104658]	-	-	-	10.1885	11.6125	12.548	10.7766	13.3357	8.59461	9.70489	9.39479	10.9005	11.6623	10.9652	9.54984	1.06988	0.0974506			0.571692		0.870926	-0.199377			0.611772		0.818867	-0.288299			0.143249
M200003022	M200003022	ENSMUSG00000048379	NM_080843	-	Socs4	suppressor of cytokine signaling 4 [Source:MarkerSymbol;Acc:MGI:1914546]	GO:0001558(regulation of cell growth);GO:0007242(intracellular signaling cascade);GO:0009968(negative regulation of signal transduction)	-	-	18.9682	14.2954	24.8137	22.3853	9.93013	10.238	18.8694	19.5323	16.6318	23.5995	10.0841	19.2009	1.41894	0.50481			0.118048		1.90408	0.929094			0.00160279	$$	0.813614	-0.297584			0.0730214
M200002992	M200002992	ENSMUSG00000042179	NM_018874	18946	Pnliprp1	pancreatic lipase related protein 1 [Source:MarkerSymbol;Acc:MGI:97723]	GO:0006629(lipid metabolic process);GO:0016042(lipid catabolic process)	GO:0003824(catalytic activity);GO:0004806(triacylglycerol lipase activity);GO:0016787(hydrolase activity)	GO:0005615(extracellular space)	4.93508	4.35888	4.58979	3.93912	3.68934	3.71261	2.47107	2.36019	4.64698	4.26446	3.70098	2.41563	0.917683	-0.123932			0.471569		0.652699	-0.615509			0.00193664	$$	0.566456	-0.819964			0.0304182	$
M200002860	M200002860	ENSMUSG00000033429	XM_133510	73724	Mcee	methylmalonyl CoA epimerase [Source:MarkerSymbol;Acc:MGI:1920974]	-	GO:0004493(methylmalonyl-CoA epimerase activity);GO:0016853(isomerase activity)	GO:0005615(extracellular space);GO:0005739(mitochondrion)	270.416	288.821	306.589	253.776	430.705	324.868	200.551	192.023	279.618	280.182	377.786	196.287	1.00202	0.00290797			0.985735		0.519571	-0.944606			0.0759432		0.700569	-0.513402			0.0883848
M300005599	M300005599	ENSMUSG00000027355	NM_026104	-	Tmco5	transmembrane and coiled-coil domains 5 [Source:MarkerSymbol;Acc:MGI:1914606]	-	-	-	2.73187		0.94981	1.30731	0.793296				2.73187	1.12856	0.793296		0.413109	-1.2754		*
M200000534	M200000534	ENSMUSG00000005892	NM_009426	22044	Trh	thyrotropin releasing hormone [Source:MarkerSymbol;Acc:MGI:98823]	GO:0007628(adult walking behavior);GO:0009755(hormone-mediated signaling)	GO:0005179(hormone activity);GO:0005184(neuropeptide hormone activity);GO:0005515(protein binding);GO:0008437(thyrotropin-releasing hormone activity)	GO:0005576(extracellular region);GO:0005615(extracellular space)	5.05617	4.2012	5.26576	5.05539	6.62683	4.38281	3.51766	4.65185	4.62868	5.16057	5.50482	4.08475	1.11491	0.15693			0.350442		0.742032	-0.430446			0.375914		0.791531	-0.337283			0.203142
M200000510	M200000510	ENSMUSG00000041798	NM_010292	-	Gck	glucokinase [Source:MarkerSymbol;Acc:MGI:1270854]	GO:0001678(cell glucose homeostasis);GO:0006006(glucose metabolic process);GO:0006096(glycolysis);GO:0006739(NADP metabolic process);GO:0032024(positive regulation of insulin secretion);GO:0042593(glucose homeostasis);GO:0043266(regulation of potassium ion transport);GO:0045721(negative regulation of gluconeogenesis);GO:0045725(positive regulation of glycogen biosynthetic process);GO:0046835(carb…	GO:0000166(nucleotide binding);GO:0004340(glucokinase activity);GO:0004396(hexokinase activity);GO:0005515(protein binding);GO:0005524(ATP binding);GO:0005536(glucose binding);GO:0016301(kinase activity);GO:0016740(transferase activity)	GO:0005625(soluble fraction);GO:0005739(mitochondrion)	4.11035	5.3186	6.3094	4.47479	6.00944	4.24055	3.54375	3.15404	4.71447	5.3921	5.12499	3.34889	1.14373	0.19375			0.600152		0.653444	-0.613866			0.188899		0.621075	-0.687162			0.161206
M200000360	M200000360	ENSMUSG00000034781	NM_010301	14672	Gna11	guanine nucleotide binding protein, alpha 11 [Source:MarkerSymbol;Acc:MGI:95766]	GO:0001501(skeletal development);GO:0001508(regulation of action potential);GO:0006471(protein amino acid ADP-ribosylation);GO:0007165(signal transduction);GO:0007186(G-protein coupled receptor protein signaling pathway);GO:0007215(glutamate signaling pathway);GO:0007507(heart development);GO:0045634(regulation of melanocyte differentiation);GO:0048066(pigmentation during development)	GO:0000166(nucleotide binding);GO:0003924(GTPase activity);GO:0004871(signal transducer activity);GO:0005525(GTP binding);GO:0019001(guanyl nucleotide binding)	GO:0005834(heterotrimeric G-protein complex)	389.718	397.567	425.913	307.251	507.086	444.703	531.689	528.968	393.642	366.582	475.895	530.329	0.931258	-0.102748			0.693674		1.11438	0.156244			0.223369		1.44668	0.53275			0.110087
M200000341	M200000341	ENSMUSG00000030029	NM_008377	16206	Lrig1	leucine-rich repeats and immunoglobulin-like domains 1 [Source:MarkerSymbol;Acc:MGI:107935]	-	GO:0005515(protein binding)	GO:0005615(extracellular space);GO:0016020(membrane);GO:0016021(integral to membrane)	616.113	692.935	726.276	532.717	1490.13	1078.85	1788.82	1680.06	654.524	629.497	1284.49	1734.44	0.961763	-0.0562469			0.832442		1.35029	0.43327			0.168679		2.75528	1.4622	*		0.00994361	$$
M200000190	M200000190	ENSMUSG00000073597;ENSMUSG00000015889	NM_008517	16993	Lta4h	leukotriene A4 hydrolase [Source:MarkerSymbol;Acc:MGI:96836]	GO:0006508(proteolysis);GO:0006954(inflammatory response);GO:0019370(leukotriene biosynthetic process)	GO:0003824(catalytic activity);GO:0004179(membrane alanyl aminopeptidase activity);GO:0004301(epoxide hydrolase activity);GO:0004463(leukotriene-A4 hydrolase activity);GO:0008233(peptidase activity);GO:0008237(metallopeptidase activity);GO:0008270(zinc ion binding);GO:0016787(hydrolase activity);GO:0046872(metal ion binding)	-	347.253	367.817	462.739	355.548	657.412	466.957	400.484	420.382	357.535	409.143	562.185	410.433	1.14434	0.194521			0.444135		0.730068	-0.453897			0.253847		1.00315	0.00453992			0.983275
M200000169	M200000169	ENSMUSG00000024682	NM_008118	14603	Gif	gastric intrinsic factor [Source:MarkerSymbol;Acc:MGI:1202394]	GO:0006801(superoxide metabolic process);GO:0006810(transport);GO:0006811(ion transport);GO:0006824(cobalt ion transport)	GO:0004784(superoxide dismutase activity);GO:0005488(binding);GO:0015087(cobalt ion transporter activity);GO:0046872(metal ion binding);GO:0050897(cobalt ion binding)	GO:0005615(extracellular space)	1.61899		0.824257	0.988169		0.735344	1.20674		1.61899	0.906213	0.735344	1.20674	0.559739	-0.837173					1.64105	0.714621					1.33163	0.41319
M200000017	M200000017	ENSMUSG00000021326	NM_009054	19720	Trim27	tripartite motif protein 27 [Source:MarkerSymbol;Acc:MGI:97904]	GO:0006350(transcription);GO:0006355(regulation of transcription, DNA-dependent)	GO:0003677(DNA binding);GO:0005515(protein binding);GO:0008270(zinc ion binding);GO:0046872(metal ion binding)	GO:0005622(intracellular);GO:0005634(nucleus);GO:0005737(cytoplasm)	185.827	209.664	257.324	187.327	123.226	125	149.259	161.777	197.746	222.325	124.113	155.518	1.1243	0.169025			0.574572		1.25303	0.325426			0.0382121	$	0.699506	-0.515592			0.201006
M300000308	M300000308	ENSMUSG00000002409	NM_010092	-	Dyrk1b	dual-specificity tyrosine-(Y)-phosphorylation regulated kinase 1b [Source:MarkerSymbol;Acc:MGI:1330302]	GO:0006468(protein amino acid phosphorylation);GO:0007520(myoblast fusion)	GO:0000166(nucleotide binding);GO:0004672(protein kinase activity);GO:0004674(protein serine/threonine kinase activity);GO:0004713(protein-tyrosine kinase activity);GO:0005524(ATP binding);GO:0016301(kinase activity);GO:0016740(transferase activity)	GO:0005634(nucleus)	12.7161	13.0574	16.9859	16.3039	13.282	14.7849	18.2118	14.8965	12.8867	16.6449	14.0334	16.5541	1.29163	0.369196			0.0101379	$	1.17962	0.238326			0.300305		0.994545	-0.00789108			0.962091
M200012041	M200012041	ENSMUSG00000018449	XM_126152	69723	Rpain	RPA interacting protein [Source:MarkerSymbol;Acc:MGI:1916973]	-	GO:0008270(zinc ion binding);GO:0046872(metal ion binding)	GO:0005634(nucleus)	269.767	357.221	371.405	399.649	580.026	638.184	601.642	439.579	313.494	385.527	609.105	520.61	1.22978	0.298396			0.257498		0.854714	-0.226486			0.412055		1.35039	0.433372			0.242235
M400000194	M400000194	ENSMUSG00000012777	-	-	Acpt	-	-	GO:0003993(acid phosphatase activity)	-	2.46402	1.88174	2.34029	2.31646	3.23077	2.92306	1.98241	3.0118	2.17288	2.32837	3.07691	2.4971	1.07156	0.0997105			0.646969		0.811561	-0.301228			0.393309		1.07247	0.100935			0.774233
M200008206	M200008206	ENSMUSG00000048429	NM_178619	69773	1810026J23Rik	RIKEN cDNA 1810026J23 gene [Source:MarkerSymbol;Acc:MGI:1917023]	-	-	-	198.383	199.634	198.429	189.822	155.487	113.888	127.546	86.3202	199.008	194.125	134.687	106.933	0.975462	-0.0358423			0.378164		0.793935	-0.332908			0.443275		0.550845	-0.860282			0.0536708
M200008183	M200008183	ENSMUSG00000016526	NM_145508	226419	Dyrk3	dual-specificity tyrosine-(Y)-phosphorylation regulated kinase 3 [Source:MarkerSymbol;Acc:MGI:1330300]	GO:0006468(protein amino acid phosphorylation);GO:0018108(peptidyl-tyrosine phosphorylation)	GO:0000166(nucleotide binding);GO:0004674(protein serine/threonine kinase activity);GO:0004713(protein-tyrosine kinase activity);GO:0005524(ATP binding);GO:0016301(kinase activity);GO:0016740(transferase activity)	GO:0005575(cellular_component)	45.8932	42.6829	50.3934	48.4846	34.13	33.329	125.723	101.895	44.288	49.439	33.7295	113.809	1.11631	0.158732			0.110146		3.37416	1.75453	*		0.0214497	$	2.302	1.20289	*		0.032791	$
M200008028	M200008028	ENSMUSG00000025050	NM_027654	71041	Pcgf6	polycomb group ring finger 6 [Source:MarkerSymbol;Acc:MGI:1918291]	GO:0000122(negative regulation of transcription from RNA polymerase II promoter);GO:0006350(transcription);GO:0006355(regulation of transcription, DNA-dependent)	GO:0005515(protein binding);GO:0008270(zinc ion binding);GO:0016564(transcriptional repressor activity);GO:0019904(protein domain specific binding);GO:0046872(metal ion binding)	GO:0005634(nucleus)	86.1079	80.5988	91.1839	99.2208	42.7546	33.702	36.7549	32.4141	83.3533	95.2024	38.2283	34.5845	1.14215	0.191757			0.135523		0.904684	-0.144513			0.543362		0.363274	-1.46087		*	0.0056287	$$
M200008012	M200008012	ENSMUSG00000060512	NM_029554	76261	0610040J01Rik	RIKEN cDNA 0610040J01 gene [Source:MarkerSymbol;Acc:MGI:1923511]	-	-	-	8.80179	8.19225	7.19348	7.41371	11.7228	8.88607	5.83054	6.66127	8.49702	7.3036	10.3044	6.24591	0.859549	-0.218349			0.0664631		0.606138	-0.722283			0.110968		0.855182	-0.225697			0.132928
M200007857	M200007857	-	NM_178601	-	-	-	GO:0006364(rRNA processing)	GO:0003723(RNA binding);GO:0005515(protein binding);GO:0030519(snoRNP binding)	GO:0005634(nucleus);GO:0005730(nucleolus);GO:0030529(ribonucleoprotein complex)	96.6191	118.628	128.069	125.391	164.114	183.073	74.8933	75.1905	107.624	126.73	173.594	75.0419	1.17753	0.235765			0.226938		0.432284	-1.20995		*	0.00912777	$$	0.592138	-0.755994			0.000678844	$$
M200007834	M200007834	ENSMUSG00000021963	NM_009119	-	Sap18	Sin3-associated polypeptide 18 [Source:MarkerSymbol;Acc:MGI:1277978]	GO:0006350(transcription);GO:0006355(regulation of transcription, DNA-dependent);GO:0016568(chromatin modification)	GO:0003674(molecular_function)	GO:0000118(histone deacetylase complex);GO:0005667(transcription factor complex)	27.9774	24.2676	26.341	25.6505	49.1984	36.1433	49.0131	39.4246	26.1225	25.9957	42.6708	44.2189	0.995147	-0.00701806			0.952546		1.03628	0.0514115			0.866063		1.701	0.766387			0.0630631
M200007698	M200007698	ENSMUSG00000014763	NM_024203	67544	4932442K08Rik	RIKEN cDNA 4932442K08 gene [Source:MarkerSymbol;Acc:MGI:1914794]	-	GO:0004527(exonuclease activity)	-	80.7971	73.1318	68.4233	55.2742	75.7239	54.9576	61.0154	51.9019	76.9645	61.8487	65.3407	56.4586	0.803601	-0.315448			0.185386		0.864065	-0.210789			0.51547		0.91285	-0.13155			0.569865
M300016509	M300016509	ENSMUSG00000071062;ENSMUSG00000071061;ENSMUSG00000071063	NM_146269	258266	Olfr247	olfactory receptor 247 [Source:MarkerSymbol;Acc:MGI:3030081]	-	-	-	18.5547	23.6833	25.4049	26.2262	22.0847	22.9584	25.394	23.7853	21.119	25.8155	22.5216	24.5897	1.22238	0.289697			0.212264		1.09183	0.126745			0.152349		0.952514	-0.0701873			0.307534
M200005522	M200005522	ENSMUSG00000034456	NM_144940	243537	Uroc1	urocanase domain containing 1 [Source:MarkerSymbol;Acc:MGI:2385332]	GO:0006547(histidine metabolic process);GO:0006548(histidine catabolic process)	GO:0016153(urocanate hydratase activity);GO:0016787(hydrolase activity);GO:0016829(lyase activity)	-	9.1033	10.3725	12.8646	11.5356	12.1979	14.0253	13.8867	13.6763	9.73789	12.2001	13.1116	13.7815	1.25285	0.325214			0.115604		1.05109	0.0718905			0.54213		1.12962	0.17584			0.143128
M200005502	M200005502	ENSMUSG00000018012	NM_133223	170758	Rac3	RAS-related C3 botulinum substrate 3 [Source:MarkerSymbol;Acc:MGI:2180784]	GO:0007242(intracellular signaling cascade);GO:0007264(small GTPase mediated signal transduction);GO:0030031(cell projection biogenesis);GO:0030036(actin cytoskeleton organization and biogenesis);GO:0050885(regulation of balance);GO:0050905(neuromuscular process)	GO:0000166(nucleotide binding);GO:0003924(GTPase activity);GO:0005515(protein binding);GO:0005525(GTP binding)	GO:0005622(intracellular);GO:0012505(endomembrane system);GO:0016020(membrane)	69.9351	73.8602	86.3393	83.1248	75.5485	86.5046	69.6804	69.9357	71.8976	84.732	81.0265	69.808	1.17851	0.236963			0.036916	$	0.861545	-0.215001			0.177211		0.823868	-0.279515			0.0114715	$
M200005360	M200005360	ENSMUSG00000013523	NM_029815	-	Bcas1	breast carcinoma amplified sequence 1 [Source:MarkerSymbol;Acc:MGI:1924210]	GO:0008150(biological_process)	GO:0042803(protein homodimerization activity)	GO:0005829(cytosol)	37.6913	33.0101	40.4542	34.8937	44.9434	33.3848	41.6212	34.8565	35.3507	37.6739	39.1641	38.2388	1.06572	0.0918288			0.588103		0.976375	-0.0344923			0.90276		1.01499	0.0214721			0.909144
M200008417	M200008417	-	-	71602	-	-	GO:0007010(cytoskeleton organization and biogenesis)	GO:0000166(nucleotide binding);GO:0003774(motor activity);GO:0003779(actin binding);GO:0005516(calmodulin binding);GO:0005524(ATP binding)	GO:0005856(cytoskeleton);GO:0016459(myosin complex)	276.062	207.478	335.373	300.731	365.888	281.679	267.248	229.571	241.77	318.052	323.783	248.41	1.31551	0.395627			0.185484		0.76721	-0.382307			0.243863		0.781035	-0.35654			0.112666
M300021192	M300021192	ENSMUSG00000056832	NM_153600	-	Ttc26	tetratricopeptide repeat domain 26 [Source:MarkerSymbol;Acc:MGI:2444853]	-	GO:0005488(binding)	-	7.95873	7.5304	6.0965	7.66834	4.00558	3.46824	3.38874	5.71219	7.74457	6.88242	3.73691	4.55047	0.888677	-0.170268			0.400821		1.21771	0.284169			0.565473		0.661172	-0.596902			0.238287
M200006156	M200006156	ENSMUSG00000046082	XM_127484	68344	Tmem174	transmembrane protein 174 [Source:MarkerSymbol;Acc:MGI:1915594]	-	-	GO:0016021(integral to membrane)	3.38838	4.65625	4.70603	3.99836	4.00418	3.30461	5.16276	4.6999	4.02232	4.35219	3.65439	4.93133	1.08201	0.113715			0.694108		1.34942	0.432344			0.093067		1.13307	0.180234			0.304272
M200006139	M200006139	ENSMUSG00000039000	NM_133907	100763	Ube3c	ubiquitin protein ligase E3C [Source:MarkerSymbol;Acc:MGI:2140998]	GO:0006464(protein modification);GO:0006512(ubiquitin cycle)	GO:0004842(ubiquitin-protein ligase activity);GO:0016874(ligase activity)	GO:0005622(intracellular);GO:0005634(nucleus)	123.117	89.2852	124.612	115.325	140.695	111.223	174.047	161.44	106.201	119.968	125.959	167.743	1.12963	0.175853			0.514765		1.33173	0.413307			0.120999		1.39823	0.483602			0.0258213	$
M200006005	M200006005	ENSMUSG00000061559	NM_023191	-	Wdr61	WD repeat domain 61 [Source:MarkerSymbol;Acc:MGI:1917493]	-	-	-	495.204	459.958	615.805	576.774	784.171	671.177	968.212	1038.97	477.581	596.29	727.674	1003.59	1.24856	0.320268			0.0457255	$	1.37917	0.463806			0.0537093		1.68306	0.751085			0.00969764	$$
M200005988	M200005988	ENSMUSG00000005983	-	-	1700037C18Rik	RIKEN cDNA 1700037C18 gene [Source:MarkerSymbol;Acc:MGI:1920511]	-	-	-	7.08886	6.17216	6.65111	6.56443	7.76882	6.17755	8.07943	6.32687	6.63051	6.60777	6.97318	7.20315	0.99657	-0.00495692			0.965091		1.03298	0.0468102			0.863892		1.0901	0.124465			0.567377
M200005849	M200005849	ENSMUSG00000026437	NM_008795	-	Pctk3	PCTAIRE-motif protein kinase 3 [Source:MarkerSymbol;Acc:MGI:97518]	GO:0006468(protein amino acid phosphorylation)	GO:0000166(nucleotide binding);GO:0004672(protein kinase activity);GO:0004674(protein serine/threonine kinase activity);GO:0004713(protein-tyrosine kinase activity);GO:0005524(ATP binding);GO:0016301(kinase activity);GO:0016740(transferase activity)	-	2.14162	2.11305	3.37368	2.89672	2.03762	3.49322	2.50898	3.17354	2.12734	3.1352	2.76542	2.84126	1.47377	0.55951			0.0518562		1.02742	0.039031			0.933124		0.906244	-0.142028			0.546955
M200005827	M200005827	ENSMUSG00000014303	NM_031184	83396	Glis2	GLIS family zinc finger 2 [Source:MarkerSymbol;Acc:MGI:1932535]	GO:0006357(regulation of transcription from RNA polymerase II promoter)	GO:0003677(DNA binding);GO:0003700(transcription factor activity);GO:0008270(zinc ion binding);GO:0046872(metal ion binding)	GO:0005622(intracellular);GO:0005667(transcription factor complex)	153.642	112.873	126.752	123.065	56.9956	54.3489	45.9062	39.4114	133.257	124.908	55.6722	42.6588	0.937347	-0.0933443			0.722867		0.766249	-0.384116			0.0655525		0.34152	-1.54996		*	0.00205483	$$
M200005679	M200005679	ENSMUSG00000034194	-	71843	R3hcc1	R3H domain and coiled-coil containing 1 [Source:MarkerSymbol;Acc:MGI:1919093]	-	GO:0003676(nucleic acid binding)	-	173.597	163.032	161.37	153.364	210.453	169.306	183.372	216.247	168.315	157.367	189.879	199.81	0.934959	-0.0970249			0.240398		1.0523	0.0735436			0.742354		1.2697	0.34449			0.128878
M200005658	M200005658	ENSMUSG00000022013	NM_025384	66148	Dnajc15	DnaJ (Hsp40) homolog, subfamily C, member 15 [Source:MarkerSymbol;Acc:MGI:1913398]	GO:0006457(protein folding)	GO:0031072(heat shock protein binding)	GO:0016020(membrane);GO:0016021(integral to membrane)	230.442	200.82	200.64	170.089	304.268	237.946	164.559	194.17	215.631	185.364	271.107	179.365	0.859637	-0.2182			0.290826		0.661601	-0.595966			0.127423		0.967633	-0.0474683			0.804424
M200003525	M200003525	ENSMUSG00000049734	NM_011637	-	Trex1	three prime repair exonuclease 1 [Source:MarkerSymbol;Acc:MGI:1328317]	GO:0006260(DNA replication);GO:0006281(DNA repair);GO:0006298(mismatch repair);GO:0006310(DNA recombination);GO:0006974(response to DNA damage stimulus)	GO:0000287(magnesium ion binding);GO:0003697(single-stranded DNA binding);GO:0004518(nuclease activity);GO:0004527(exonuclease activity);GO:0008408(3'-5' exonuclease activity);GO:0008853(exodeoxyribonuclease III activity);GO:0016787(hydrolase activity);GO:0032405(MutLalpha complex binding);GO:0032407(MutSalpha complex binding);GO:0042803(protein homodimerization activity)	GO:0005622(intracellular);GO:0005634(nucleus);GO:0005635(nuclear envelope);GO:0016021(integral to membrane)	108.685	95.9983	79.5158	75.3908	118.322	168.709	80.9378	92.9134	102.342	77.4533	143.516	86.9256	0.756811	-0.401996			0.064913		0.605687	-0.723356			0.160462		1.1223	0.166455			0.273379
M200003507	M200003507	ENSMUSG00000071711	NM_138670	-	Mpst	mercaptopyruvate sulfurtransferase [Source:MarkerSymbol;Acc:MGI:2179733]	GO:0008272(sulfate transport)	GO:0004792(thiosulfate sulfurtransferase activity);GO:0016740(transferase activity);GO:0016784(3(mercaptopyruvate sulfurtransferase activity)	GO:0005615(extracellular space);GO:0005739(mitochondrion);GO:0005743(mitochondrial inner membrane)	460.739	453.679	505.047	538.037	749.602	724.528	408.955	471.762	457.209	521.542	737.065	440.358	1.14071	0.189928			0.0623873		0.597448	-0.743114			0.0127397	$	0.844339	-0.244105			0.149306
M200003352	M200003352	ENSMUSG00000002010	NM_008323	15929	Idh3g	isocitrate dehydrogenase 3 (NAD+), gamma [Source:MarkerSymbol;Acc:MGI:1099463]	GO:0006099(tricarboxylic acid cycle);GO:0008152(metabolic process)	GO:0000166(nucleotide binding);GO:0004449(isocitrate dehydrogenase (NAD+) activity);GO:0005524(ATP binding);GO:0016491(oxidoreductase activity);GO:0016616(oxidoreductase activity, acting on the CH-OH group of donors, NAD or NADP as acceptor)	GO:0005739(mitochondrion)	1671.88	1436.52	1451.34	1756.39	3062.81	2495.42	2617.18	2811.62	1554.2	1603.87	2779.12	2714.4	1.03195	0.0453794			0.820666		0.976712	-0.0339943			0.849147		1.69241	0.759079			0.0255164	$
M200011991	M200011991	ENSMUSG00000021044	NM_028105	72113	Adck1	aarF domain containing kinase 1 [Source:MarkerSymbol;Acc:MGI:1919363]	GO:0006468(protein amino acid phosphorylation)	GO:0000166(nucleotide binding);GO:0004672(protein kinase activity);GO:0005524(ATP binding);GO:0016301(kinase activity);GO:0016740(transferase activity)	-	48.2206	43.9485	37.8408	42.2583	102.785	75.1766	65.1293	71.2763	46.0845	40.0496	88.9809	68.2028	0.869047	-0.202495			0.188481		0.766488	-0.383665			0.279536		1.70296	0.768044			0.0175978	$
M400000173	M400000173	ENSMUSG00000010025	-	-	Aldh3a2	aldehyde dehydrogenase family 3, subfamily A2 [Source:MarkerSymbol;Acc:MGI:1353452]	-	-	-	40.2274	39.2495	45.5711	43.5743	51.3251	42.8688	48.2338	50.2707	39.7384	44.5727	47.097	49.2522	1.12165	0.165624			0.0490269	$	1.04576	0.0645555			0.669298		1.10499	0.14403			0.081671
M200008158	M200008158	ENSMUSG00000015961	NM_007422	11566	Adss	adenylosuccinate synthetase, non muscle [Source:MarkerSymbol;Acc:MGI:87948]	GO:0006164(purine nucleotide biosynthetic process)	GO:0000166(nucleotide binding);GO:0000287(magnesium ion binding);GO:0004019(adenylosuccinate synthase activity);GO:0005525(GTP binding);GO:0016874(ligase activity);GO:0046872(metal ion binding)	-	480.242	454.211	531.863	508.831	179.301	202.447	173.077	229.737	467.226	520.347	190.874	201.407	1.11369	0.155353			0.0924298		1.05518	0.0774927			0.763528		0.387063	-1.36936		*	0.00906881	$$
M200008134	M200008134	ENSMUSG00000026304	NM_008998	19329	Rab17	RAB17, member RAS oncogene family [Source:MarkerSymbol;Acc:MGI:104640]	GO:0006810(transport);GO:0007264(small GTPase mediated signal transduction);GO:0015031(protein transport)	GO:0000166(nucleotide binding);GO:0005525(GTP binding)	GO:0005622(intracellular);GO:0016020(membrane)	6.59626	5.70158	5.37686	5.29833	10.5392	6.98915	8.47193	9.87134	6.14892	5.3376	8.76417	9.17163	0.868055	-0.204142			0.212552		1.04649	0.0655614			0.850682		1.71831	0.780988			0.0318243	$
M200007988	M200007988	ENSMUSG00000038156	NM_145584	233744	Spon1	spondin 1, (f-spondin) extracellular matrix protein [Source:MarkerSymbol;Acc:MGI:2385287]	GO:0007155(cell adhesion);GO:0007275(multicellular organismal development)	GO:0005515(protein binding)	GO:0005578(proteinaceous extracellular matrix);GO:0005615(extracellular space)	79.1788	64.2852	84.5581	72.2559	26.8617	13.5894	6.24429	7.65186	71.732	78.407	20.2256	6.94807	1.09305	0.128366			0.560946		0.343529	-1.54149		*	0.184922		0.0886155	-3.4963		***	0.00742303	$$
M200007962	M200007962	-	-	-	-	-	-	-	-	8.07751	8.2338	7.19571	7.84938	11.5418	10.4286	12.7527	13.0966	8.15566	7.52255	10.9852	12.9246	0.922372	-0.11658			0.200252		1.17655	0.234558			0.0796016		1.71812	0.78083			0.0046415	$$
M200007812	M200007812	ENSMUSG00000018740	NM_028048	-	Slc25a35	solute carrier family 25, member 35 [Source:MarkerSymbol;Acc:MGI:1919248]	GO:0006810(transport)	GO:0005215(transporter activity);GO:0005488(binding)	GO:0005743(mitochondrial inner membrane);GO:0016020(membrane);GO:0016021(integral to membrane)	28.4169	22.7482	29.2058	26.3851	44.7128	35.4781	15.5332	16.6742	25.5826	27.7954	40.0954	16.1037	1.0865	0.119687			0.556916		0.401634	-1.31605		*	0.0356085	$	0.579364	-0.787458			0.0165138	$
M200007795	M200007795	ENSMUSG00000023191	NM_013534	14789	Leprel2	leprecan-like 2 [Source:MarkerSymbol;Acc:MGI:1315208]	GO:0019538(protein metabolic process)	GO:0005488(binding);GO:0005506(iron ion binding);GO:0016491(oxidoreductase activity);GO:0016702(oxidoreductase activity, acting on single donors with incorporation of molecular oxygen, incorporation of two atoms of oxygen);GO:0016706(oxidoreductase activity, acting on paired donors, with incorporation or reduction of molecular oxygen, 2(oxoglutarate as one don);GO:0019797(procollagen-proline 3(di…	GO:0005783(endoplasmic reticulum)	71.8555	57.7098	69.329	61.8899	61.4288	46.5689	32.7939	34.2881	64.7827	65.6094	53.9989	33.541	1.01276	0.018295			0.92704		0.621143	-0.687002			0.111409		0.511223	-0.967976			0.0137087	$
M200007646	M200007646	ENSMUSG00000020576	-	-	4933425L03Rik	RIKEN cDNA 4933425L03 gene [Source:MarkerSymbol;Acc:MGI:1918419]	-	-	-	1.94255	1.06722	1.85218	1.84492	2.07905	1.13544	1.43848	1.75223	1.50488	1.84855	1.60725	1.59536	1.22837	0.29674			0.514581		0.992603	-0.010711			0.983095		0.863032	-0.212514			0.247975
M200007626	M200007626	ENSMUSG00000021743	NM_080433	54713	Fezf2	Fez family zinc finger 2 [Source:MarkerSymbol;Acc:MGI:1859823]	GO:0007411(axon guidance);GO:0007413(axonal fasciculation);GO:0007626(locomotory behavior);GO:0016358(dendrite development);GO:0030900(forebrain development)	GO:0003676(nucleic acid binding);GO:0008270(zinc ion binding);GO:0046872(metal ion binding)	GO:0005622(intracellular)	12.2526	10.9472	11.2368	9.91004	11.8332	11.7254	14.2136	13.615	11.5999	10.5734	11.7793	13.9143	0.911509	-0.133671			0.384995		1.18125	0.240312			0.0196913	$	1.31597	0.396125			0.0443215	$
M200005480	M200005480	ENSMUSG00000024353	NM_027222	69816	2010001M09Rik	RIKEN cDNA 2010001M09 gene [Source:MarkerSymbol;Acc:MGI:1917066]	-	-	GO:0005615(extracellular space);GO:0005783(endoplasmic reticulum)	8.20371	7.10638	7.72817	6.56181	6.47218	6.9641	6.21729	6.81435	7.65505	7.14499	6.71814	6.51582	0.93337	-0.0994788			0.589309		0.969884	-0.0441154			0.653107		0.911942	-0.132986			0.438214
M200005453	M200005453	ENSMUSG00000028420	NM_028053	52076	Tmem38b	transmembrane protein 38B [Source:MarkerSymbol;Acc:MGI:1098718]	GO:0006334(nucleosome assembly);GO:0007001(chromosome organization and biogenesis (sensu Eukaryota))	GO:0003677(DNA binding)	GO:0000786(nucleosome);GO:0005634(nucleus);GO:0016021(integral to membrane)	41.6978	44.6779	45.6342	44.3158	31.9248	43.4073	43.1586	48.5652	43.1878	44.975	37.6661	45.8619	1.04138	0.0584982			0.387132		1.21759	0.284032			0.325649		1.01972	0.0281733			0.78013
M200005317	M200005317	ENSMUSG00000034664	NM_010575	16399	Itga2b	integrin alpha 2b [Source:MarkerSymbol;Acc:MGI:96601]	GO:0006508(proteolysis);GO:0007155(cell adhesion);GO:0007160(cell-matrix adhesion);GO:0007229(integrin-mediated signaling pathway)	GO:0004182(carboxypeptidase A activity);GO:0004872(receptor activity);GO:0005509(calcium ion binding);GO:0005515(protein binding);GO:0042802(identical protein binding);GO:0050840(extracellular matrix binding)	GO:0005925(focal adhesion);GO:0008305(integrin complex);GO:0009897(external side of plasma membrane);GO:0016020(membrane);GO:0016021(integral to membrane)	24.4103	24.8193	24.8111	23.2583	8.20958	20.1155	5.55674	5.62696	24.6148	24.0347	14.1625	5.59185	0.976433	-0.0344074			0.54504		0.394834	-1.34068		*	0.286605		0.232658	-2.10372		**	0.00177122	$$
M200008361	M200008361	ENSMUSG00000059434	NM_144909	231103	Gckr	glucokinase regulatory protein [Source:MarkerSymbol;Acc:MGI:1096345]	GO:0000060(protein import into nucleus, translocation);GO:0001678(cell glucose homeostasis);GO:0005975(carbohydrate metabolic process)	GO:0005515(protein binding);GO:0005529(sugar binding);GO:0030234(enzyme regulator activity)	GO:0005634(nucleus)	14.1322	15.3187	16.2749	14.6367	16.0037	17.8457	19.5247	18.1479	14.7255	15.4558	16.9247	18.8363	1.0496	0.0698353			0.545238		1.11295	0.154385			0.238303		1.21872	0.285365			0.0872664
M300018095	M300018095	ENSMUSG00000047242	NM_001001176	-	Taf9b	TAF9B RNA polymerase II, TATA box binding protein (TBP)-associated factor [Source:MarkerSymbol;Acc:MGI:3039562]	GO:0006350(transcription);GO:0006352(transcription initiation);GO:0006355(regulation of transcription, DNA-dependent)	-	GO:0005634(nucleus);GO:0005669(transcription factor TFIID complex)	41.4462	44.1617	40.3325	36.7974	45.3797	39.1498	21.6405	28.607	42.8039	38.5649	42.2648	25.1238	0.900967	-0.150454			0.197537		0.594438	-0.750403			0.0669428		0.651467	-0.618237			0.0750651
M200006121	M200006121	ENSMUSG00000026096	NM_028091	-	Osgepl1	O-sialoglycoprotein endopeptidase-like 1 [Source:MarkerSymbol;Acc:MGI:1919335]	GO:0006508(proteolysis)	GO:0004175(endopeptidase activity);GO:0008233(peptidase activity);GO:0008270(zinc ion binding);GO:0008450(O-sialoglycoprotein endopeptidase activity)	-	49.4737	40.9647	33.9841	32.3971	58.497	47.8764	59.6828	73.2223	45.2192	33.1906	53.1867	66.4525	0.733994	-0.44616			0.108744		1.24942	0.321259			0.263054		2.00215	1.00155	*		0.0395202	$
M200006101	M200006101	ENSMUSG00000025161	NM_030696	80879	Slc16a3	solute carrier family 16 (monocarboxylic acid transporters), member 3 [Source:MarkerSymbol;Acc:MGI:1933438]	GO:0006810(transport);GO:0015711(organic anion transport)	GO:0005215(transporter activity);GO:0015293(symporter activity);GO:0015355(monocarboxylate porter activity)	GO:0016020(membrane);GO:0016021(integral to membrane)	23.5865	23.2032	26.9605	27.6824	25.8785	31.56	255.914	276.176	23.3949	27.3215	28.7192	266.045	1.16784	0.223843			0.0106612	$	9.26366	3.21158	***		0.0019599	$$	9.73759	3.28356	***		0.00179854	$$
M200005967	M200005967	ENSMUSG00000056999	NM_031156	15925	Ide	insulin degrading enzyme [Source:MarkerSymbol;Acc:MGI:96412]	GO:0006508(proteolysis)	GO:0004222(metalloendopeptidase activity);GO:0004231(insulysin activity);GO:0008233(peptidase activity);GO:0008237(metallopeptidase activity);GO:0008270(zinc ion binding);GO:0016787(hydrolase activity);GO:0046872(metal ion binding)	GO:0005615(extracellular space)	372.089	307.676	365.069	352.309	504.915	352.902	405.411	461.883	339.882	358.689	428.909	433.647	1.05533	0.0776999			0.62458		1.01105	0.0158515			0.95871		1.20898	0.273787			0.122363
M200005941	M200005941	ENSMUSG00000036672	NM_177150	320394	Cenpt	centromere protein T [Source:MarkerSymbol;Acc:MGI:2443939]	-	-	GO:0000775(chromosome, pericentric region);GO:0005634(nucleus);GO:0005694(chromosome)	198.908	192.577	198.88	205.068	343.703	315.247	249.869	324.204	195.742	201.974	329.475	287.037	1.03184	0.0452139			0.294499		0.871196	-0.198931			0.397953		1.42116	0.507066			0.150123
M200005808	M200005808	ENSMUSG00000035775	NM_023256	66809	Krt20	keratin 20 [Source:MarkerSymbol;Acc:MGI:1914059]	-	GO:0005198(structural molecule activity)	GO:0005882(intermediate filament)	1.62213	1.72957	1.36117	2.09993	1.95334	1.33407	1.1478	1.78941	1.67585	1.73055	1.64371	1.4686	1.03264	0.046336			0.896933		0.893472	-0.162506			0.732427		0.848637	-0.236781			0.645939
M200005784	M200005784	ENSMUSG00000029363	XM_132348	72151	Rfc5	replication factor C (activator 1) 5 [Source:MarkerSymbol;Acc:MGI:1919401]	GO:0006260(DNA replication);GO:0006281(DNA repair)	GO:0000166(nucleotide binding);GO:0005524(ATP binding);GO:0017111(nucleoside-triphosphatase activity)	GO:0005634(nucleus)	38.324	38.0965	38.3938	35.6792	80.146	66.1164	40.1135	49.6188	38.2103	37.0365	73.1312	44.8662	0.969281	-0.0450131			0.479644		0.613502	-0.704859			0.0793213		1.2114	0.27668			0.254027
M200005641	M200005641	ENSMUSG00000028294	NM_027041	69329	1700003M02Rik	RIKEN cDNA 1700003M02 gene [Source:MarkerSymbol;Acc:MGI:1916579]	-	-	-	16.1532	11.9094	15.1703	15.6126	4.88527	3.74547	1.36632	1.4089	14.0313	15.3914	4.31537	1.38761	1.09693	0.133477			0.589022		0.321551	-1.63688		*	0.0359115	$	0.0901546	-3.47145		***	0.000251667	$$
M200005628	M200005628	ENSMUSG00000020476	NM_013810	-	Dbnl	drebrin-like [Source:MarkerSymbol;Acc:MGI:700006]	GO:0006897(endocytosis);GO:0006955(immune response);GO:0016601(Rac protein signal transduction);GO:0051014(actin filament severing);GO:0051016(barbed-end actin filament capping);GO:0051017(actin filament bundle formation)	GO:0003779(actin binding);GO:0005515(protein binding);GO:0051015(actin filament binding)	GO:0001726(ruffle);GO:0005622(intracellular);GO:0005737(cytoplasm);GO:0005856(cytoskeleton);GO:0005938(cell cortex);GO:0030027(lamellipodium)	402.82	363.759	479.69	451.998	920.826	694.852	413.243	505.41	383.289	465.844	807.839	459.327	1.21538	0.281412			0.0747868		0.568587	-0.814547			0.103842		0.98601	-0.0203255			0.904667
M200003481	M200003481	ENSMUSG00000028419	NM_029814	76959	Chmp5	chromatin modifying protein 5 [Source:MarkerSymbol;Acc:MGI:1924209]	GO:0001919(regulation of receptor recycling);GO:0006810(transport);GO:0007040(lysosome organization and biogenesis);GO:0008333(endosome to lysosome transport);GO:0015031(protein transport)	GO:0003674(molecular_function)	GO:0005634(nucleus)	1398.23	1261.92	1501.92	1537.74	2251.75	1635.51	2309.76	2967.56	1330.07	1519.83	1943.63	2638.66	1.14267	0.192405			0.114675		1.3576	0.441054			0.262976		1.73615	0.795895			0.07682
M200003450	M200003450	ENSMUSG00000070880	NM_008077	14415	Gad1	glutamic acid decarboxylase 1 [Source:MarkerSymbol;Acc:MGI:95632]	GO:0007268(synaptic transmission);GO:0019752(carboxylic acid metabolic process);GO:0042136(neurotransmitter biosynthetic process)	GO:0004351(glutamate decarboxylase activity);GO:0005515(protein binding);GO:0016829(lyase activity);GO:0016831(carboxy-lyase activity)	GO:0005622(intracellular);GO:0005737(cytoplasm);GO:0005739(mitochondrion);GO:0030424(axon);GO:0045202(synapse)	18.7751	16.1227	24.3281	21.635	32.4563	24.5031	63.4023	76.6354	17.4489	22.9816	28.4797	70.0188	1.31708	0.39734			0.0995686		2.45855	1.29781	*		0.0328442	$	3.04674	1.60727	*		0.0199908	$
M200003288	M200003288	ENSMUSG00000028796	NM_018774	-	Phc2	polyhomeotic-like 2 (Drosophila) [Source:MarkerSymbol;Acc:MGI:1860454]	GO:0007275(multicellular organismal development)	GO:0003677(DNA binding);GO:0005515(protein binding);GO:0008270(zinc ion binding);GO:0046872(metal ion binding)	GO:0005634(nucleus);GO:0031519(PcG protein complex)	217.877	190.181	288.856	278.019	137.704	113.941	265.534	268.722	204.029	283.438	125.823	267.128	1.3892	0.474254			0.0333241	$	2.12305	1.08614	*		0.00712073	$$	0.942458	-0.0855003			0.101913
M200011935	M200011935	ENSMUSG00000028148	NM_025416	66198	Them5	thioesterase superfamily member 5 [Source:MarkerSymbol;Acc:MGI:1913448]	-	GO:0003824(catalytic activity)	-	5.72638	4.98119	7.34057	5.69789	7.34357	5.73387	6.16559	7.60602	5.35379	6.51923	6.53872	6.8858	1.21769	0.284142			0.325455		1.05308	0.0746175			0.778411		1.05623	0.0789234			0.769126
M200011901	M200011901	ENSMUSG00000020121	-	117600	Srgap1	SLIT-ROBO Rho GTPase activating protein 1 [Source:MarkerSymbol;Acc:MGI:2152936]	GO:0007165(signal transduction);GO:0007266(Rho protein signal transduction);GO:0016477(cell migration)	GO:0005096(GTPase activator activity);GO:0005100(Rho GTPase activator activity);GO:0005515(protein binding);GO:0017048(Rho GTPase binding)	GO:0005575(cellular_component);GO:0005622(intracellular)	15.8963	13.3883	21.5205	18.9081	9.97592	6.64045	5.25228	6.21318	14.6423	20.2143	8.30819	5.73273	1.38054	0.465236			0.0913598		0.69001	-0.535311			0.276092		0.283597	-1.81808		*	0.00911032	$$
M200008116	M200008116	ENSMUSG00000030095	NM_028766	74122	Tmem43	transmembrane protein 43 [Source:MarkerSymbol;Acc:MGI:1921372]	-	-	GO:0016021(integral to membrane)	493.749	428.29	505.024	467.74	322.384	320.449	500.054	612.817	461.019	486.382	321.416	556.435	1.05501	0.0772623			0.570109		1.7312	0.791771			0.0530319		1.14403	0.194124			0.359443
M200008094	M200008094	ENSMUSG00000020599	NM_011268	-	Rgs9	regulator of G-protein signaling 9 [Source:MarkerSymbol;Acc:MGI:1338824]	-	-	-	24.9178	21.6978	24.3259	23.099	213.473	130.708	67.3493	72.7847	23.3078	23.7125	172.09	70.067	1.01736	0.0248335			0.836158		0.407152	-1.29636		*	0.133045		2.95486	1.56309	*		0.00359298	$$
M200007939	M200007939	ENSMUSG00000000056	NM_026272	67608	Narf	nuclear prelamin A recognition factor [Source:MarkerSymbol;Acc:MGI:1914858]	-	GO:0005515(protein binding)	GO:0005638(lamin filament);GO:0031981(nuclear lumen)	4.29771	4.15163	7.60228	9.26526	16.1394	11.106	22.6126	25.2265	4.22467	8.43377	13.6227	23.9195	1.99632	0.99734			0.0371483	$	1.75586	0.81218			0.068183		2.83616	1.50394	*		0.00985833	$$
M200007919	M200007919	ENSMUSG00000022361	NM_009572	22770	Zhx1	zinc fingers and homeoboxes protein 1 [Source:MarkerSymbol;Acc:MGI:109271]	GO:0006350(transcription);GO:0006355(regulation of transcription, DNA-dependent);GO:0045449(regulation of transcription);GO:0045892(negative regulation of transcription, DNA-dependent)	GO:0003676(nucleic acid binding);GO:0003677(DNA binding);GO:0003700(transcription factor activity);GO:0005515(protein binding);GO:0008270(zinc ion binding);GO:0043565(sequence-specific DNA binding);GO:0046872(metal ion binding)	GO:0005622(intracellular);GO:0005634(nucleus);GO:0005667(transcription factor complex)	196.965	189.937	199.381	219.242	547.28	404.451	311.654	377.632	193.451	209.312	475.866	344.643	1.08199	0.113684			0.271102		0.724244	-0.465452			0.237233		1.64656	0.719451			0.0591174
M200007777	M200007777	ENSMUSG00000032436	NM_133978	-	Cmtm7	CKLF-like MARVEL transmembrane domain containing 7 [Source:MarkerSymbol;Acc:MGI:2447166]	GO:0006935(chemotaxis)	GO:0005125(cytokine activity)	GO:0005615(extracellular space);GO:0016020(membrane);GO:0016021(integral to membrane)	5.30544	5.36315	5.18388	5.07952	4.68365	4.39491	4.40318	5.20058	5.3343	5.1317	4.53928	4.80188	0.962021	-0.0558602			0.0767813		1.05785	0.0811373			0.598864		0.935729	-0.095838			0.498279
M300016580	M300016580	ENSMUSG00000046854	NM_198191	-	Pip5kl1	phosphatidylinositol-4-phosphate 5-kinase-like 1 [Source:MarkerSymbol;Acc:MGI:2448520]	-	GO:0005515(protein binding);GO:0016301(kinase activity);GO:0016308(1(phosphatidylinositol-4(phosphate 5(kinase activity)	GO:0042995(cell projection)	1.03957	1.16235	1.75714	1.42389	1.74896	2.03637	1.24465	2.22448	1.10096	1.59051	1.89266	1.73457	1.44466	0.530734			0.110239		0.916469	-0.125842			0.78611		1.09057	0.125084			0.806863
M200007605	M200007605	ENSMUSG00000029642	NM_009087	20018	Rpo1-3	RNA polymerase 1-3 [Source:MarkerSymbol;Acc:MGI:108403]	GO:0006350(transcription)	GO:0003677(DNA binding);GO:0003899(DNA-directed RNA polymerase activity);GO:0005515(protein binding);GO:0016740(transferase activity);GO:0016779(nucleotidyltransferase activity);GO:0046983(protein dimerization activity)	GO:0005634(nucleus);GO:0005736(DNA-directed RNA polymerase I complex)	354.465	340.952	424.567	387.872	267.004	215.718	426.823	542.421	347.708	406.22	241.361	484.622	1.16828	0.224383			0.0958725		2.00787	1.00567	*		0.0614082		1.193	0.2546			0.32526
M200007587	M200007587	ENSMUSG00000003199	NM_026530	-	E130307M08Rik	RIKEN cDNA E130307M08 gene [Source:MarkerSymbol;Acc:MGI:1915297]	-	-	-	341.94	336.981	425.378	450.762	627.07	489.076	499.768	658.152	339.46	438.07	558.073	578.96	1.29049	0.367919			0.0167665	$	1.03743	0.0530106			0.860752		1.32161	0.402302			0.221055
M200005436	M200005436	ENSMUSG00000029176	NM_024213	52206	Anapc4	anaphase promoting complex subunit 4 [Source:MarkerSymbol;Acc:MGI:1098673]	GO:0006512(ubiquitin cycle);GO:0007049(cell cycle);GO:0007067(mitosis);GO:0051301(cell division)	-	-	968.51	894.964	985.314	985.575	1027.91	787.65	1061.46	1334.94	931.737	985.444	907.779	1198.2	1.05764	0.0808511			0.281603		1.31993	0.40046			0.251634		1.2159	0.282027			0.259997
M200005420	M200005420	ENSMUSG00000032381	NM_026635	68250	5730536A07Rik	RIKEN cDNA 5730536A07 gene [Source:MarkerSymbol;Acc:MGI:1915500]	-	-	GO:0005615(extracellular space)	230.21	232.479	228.597	218.112	311.012	222.326	208.058	274.152	231.345	223.354	266.669	241.105	0.965461	-0.0507097			0.274766		0.904134	-0.145392			0.689305		1.07947	0.110325			0.648782
M200005275	M200005275	ENSMUSG00000017868	NM_013731	-	Sgk2	serum/glucocorticoid regulated kinase 2 [Source:MarkerSymbol;Acc:MGI:1351318]	GO:0006468(protein amino acid phosphorylation)	GO:0000166(nucleotide binding);GO:0004672(protein kinase activity);GO:0004674(protein serine/threonine kinase activity);GO:0004682(protein kinase CK2 activity);GO:0004713(protein-tyrosine kinase activity);GO:0005524(ATP binding);GO:0015459(potassium channel regulator activity);GO:0016301(kinase activity);GO:0016740(transferase activity);GO:0017080(sodium channel regulator activity)	GO:0005575(cellular_component)	2.24868	3.45624	3.60811	2.60433	4.11742	2.46513	3.46138	4.40461	2.85246	3.10622	3.29128	3.93299	1.08896	0.122954			0.777203		1.19498	0.256981			0.569471		1.26617	0.340467			0.352855
M200008319	M200008319	ENSMUSG00000025978	-	74013	Rftn2	raftlin family member 2 [Source:MarkerSymbol;Acc:MGI:1921263]	-	-	GO:0016020(membrane)	43.5615	49.1876	43.0714	41.9122	139.425	104.021	65.0348	75.5004	46.3745	42.4918	121.723	70.2676	0.916274	-0.126149			0.309009		0.577274	-0.792672			0.108205		1.65368	0.725676			0.0341003	$
M200008286	M200008286	ENSMUSG00000022358	NM_026346	67731	Fbxo32	F-box protein 32 [Source:MarkerSymbol;Acc:MGI:1914981]	GO:0006512(ubiquitin cycle);GO:0008150(biological_process)	GO:0005515(protein binding)	GO:0005634(nucleus)	151.804	170.017	494.77	489.521	365.211	207.086	130.936	149.133	160.91	492.146	286.148	140.035	3.05851	1.61283	*		0.000817611	$$	0.489378	-1.03098		*	0.207781		0.284539	-1.8133		*	0.000722517	$$
M200006085	M200006085	ENSMUSG00000029199	NM_024471	-	Lias	lipoic acid synthetase [Source:MarkerSymbol;Acc:MGI:1934604]	GO:0008152(metabolic process);GO:0009105(lipoic acid biosynthetic process);GO:0009107(lipoate biosynthetic process)	GO:0003824(catalytic activity);GO:0005506(iron ion binding);GO:0016992(lipoate synthase activity);GO:0017140(lipoic acid synthase activity);GO:0046872(metal ion binding);GO:0051536(iron-sulfur cluster binding);GO:0051538(3 iron, 4 sulfur cluster binding)	GO:0005739(mitochondrion)	289.686	294.266	319.408	304.445	355.776	256.298	247.659	297.722	291.976	311.926	306.037	272.691	1.06833	0.0953545			0.125505		0.891037	-0.166442			0.610055		0.874215	-0.19394			0.271978
M200006067	M200006067	ENSMUSG00000027710	NM_172678	229211	Acad9	acyl-Coenzyme A dehydrogenase family, member 9 [Source:MarkerSymbol;Acc:MGI:1914272]	GO:0006118(electron transport);GO:0008152(metabolic process)	GO:0003995(acyl-CoA dehydrogenase activity);GO:0016491(oxidoreductase activity);GO:0016627(oxidoreductase activity, acting on the CH-CH group of donors);GO:0050660(FAD binding)	GO:0005739(mitochondrion)	216.242	212.73	243.423	224.111	229.383	178.907	229.589	273.022	214.486	233.767	204.145	251.306	1.08989	0.124187			0.188409		1.23102	0.29985			0.292334		1.07503	0.104371			0.537384
M200005925	M200005925	ENSMUSG00000031387	NM_023132	-	Renbp	renin binding protein [Source:MarkerSymbol;Acc:MGI:105940]	GO:0006013(mannose metabolic process);GO:0006044(N-acetylglucosamine metabolic process)	GO:0003824(catalytic activity);GO:0004476(mannose-6(phosphate isomerase activity);GO:0005515(protein binding);GO:0016853(isomerase activity);GO:0050121(N-acylglucosamine 2(epimerase activity)	GO:0005575(cellular_component)	267.518	261.63	352.202	314.162	588.505	435.022	837.42	1003.57	264.574	333.182	511.764	920.496	1.25932	0.33264			0.0704748		1.79867	0.846934			0.0687607		2.76274	1.4661	*		0.0204144	$
M200005906	M200005906	ENSMUSG00000026295	NM_029269	75396	Spp2	secreted phosphoprotein 2 [Source:MarkerSymbol;Acc:MGI:1922646]	GO:0046849(bone remodeling)	-	GO:0005576(extracellular region);GO:0005615(extracellular space)	20.9272	18.247	16.8257	13.9965	25.8189	19.9562	25.9722	23.0857	19.5871	15.4111	22.8875	24.5289	0.786798	-0.345934			0.165353		1.07172	0.0999236			0.665265		1.59164	0.670516			0.0457786	$
M200005766	M200005766	ENSMUSG00000006095	NM_025548	66411	Tbcb	tubulin folding cofactor B [Source:MarkerSymbol;Acc:MGI:1913661]	GO:0006457(protein folding);GO:0007017(microtubule-based process)	-	GO:0005856(cytoskeleton);GO:0005874(microtubule);GO:0015630(microtubule cytoskeleton)	1002.17	1106	1273.3	1126.51	1723.31	1492.07	1653.27	1938.44	1054.09	1199.9	1607.69	1795.85	1.13834	0.186927			0.24627		1.11704	0.159684			0.413128		1.49666	0.581751			0.0653882
M200005742	M200005742	ENSMUSG00000073633	NM_025386	66153	Fbxo36	F-box protein 36 [Source:MarkerSymbol;Acc:MGI:1289192]	GO:0006512(ubiquitin cycle)	-	-	164.399	169.924	195.672	163.101	173.115	125.746	59.328	68.3173	167.161	179.386	149.431	63.8227	1.07313	0.101826			0.536339		0.427106	-1.22734		*	0.0709628		0.355784	-1.49093		*	0.0207103	$
M200005609	M200005609	ENSMUSG00000058291	NM_013844	24135	Zfp70	zinc finger protein 70 [Source:MarkerSymbol;Acc:MGI:107790]	GO:0006355(regulation of transcription, DNA-dependent)	GO:0003676(nucleic acid binding);GO:0008270(zinc ion binding);GO:0046872(metal ion binding)	GO:0005622(intracellular);GO:0005634(nucleus)	78.3778	74.1521	76.3876	63.503	89.2401	62.2767	68.2306	78.6212	76.2649	69.9453	75.7584	73.4259	0.917136	-0.124793			0.449681		0.969212	-0.0451166			0.886582		1.04976	0.0700614			0.71496
M300011611	M300011611	ENSMUSG00000038538	NM_177185	320538	D130059P03Rik	RIKEN cDNA D130059P03 gene [Source:MarkerSymbol;Acc:MGI:2444236]	GO:0007017(microtubule-based process)	GO:0005525(GTP binding)	GO:0005874(microtubule)	71.3718	64.4028	82.9325	67.1918	64.6713	40.2409	57.9633	60.3406	67.8873	75.0622	52.4561	59.152	1.10569	0.144945			0.49221		1.12765	0.173314			0.640073		0.788039	-0.34366			0.183656
M200003429	M200003429	ENSMUSG00000031200	NM_010839	-	Mtcp1	mature T-cell proliferation 1 [Source:MarkerSymbol;Acc:MGI:102699]	-	-	GO:0005739(mitochondrion)	36.7369	47.6161	51.2068	42.6498	105.283	68.9943	75.2078	88.7301	42.1765	46.9283	87.1387	81.969	1.11266	0.154019			0.563245		0.940672	-0.088236			0.814488		1.74669	0.80462			0.0483859	$
M200003408	M200003408	ENSMUSG00000044148	NM_175141	69155	1810030O07Rik	RIKEN cDNA 1810030O07 gene [Source:MarkerSymbol;Acc:MGI:1916405]	-	-	-	102.175	117.581	112.962	103.662	133.947	100.011	104.145	119.294	109.878	108.312	116.979	111.719	0.985748	-0.0207099			0.877847		0.955039	-0.0663689			0.803746		1.03146	0.0446878			0.738347
M200003232	M200003232	ENSMUSG00000024186	-	100048881	Rgs11	regulator of G-protein signaling 11 [Source:MarkerSymbol;Acc:MGI:1354739]	GO:0007186(G-protein coupled receptor protein signaling pathway);GO:0007242(intracellular signaling cascade);GO:0009968(negative regulation of signal transduction)	GO:0004871(signal transducer activity);GO:0005096(GTPase activator activity);GO:0005515(protein binding)	GO:0005834(heterotrimeric G-protein complex)	2.90322	2.41543	3.25359	2.11617	3.48632	2.82875	2.77335	2.59846	2.65932	2.68488	3.15754	2.68591	1.00961	0.0137997			0.970806		0.850633	-0.23339			0.299985		1.00038	0.000551475			0.998739
M200011878	M200011878	ENSMUSG00000038879	NM_145469	223473	Npal2	NIPA-like domain containing 2 [Source:MarkerSymbol;Acc:MGI:1924488]	-	-	GO:0016020(membrane);GO:0016021(integral to membrane)	1.99083	2.20768	1.63928	1.29296	2.84833	1.36127	1.59497	1.17498	2.09925	1.46612	2.1048	1.38497	0.698401	-0.517873			0.09025		0.658008	-0.603822			0.44986		0.944653	-0.0821433			0.793721
M200011845	M200011845	ENSMUSG00000036504	XM_203853	75454	Phpt1	phosphohistidine phosphatase 1 [Source:MarkerSymbol;Acc:MGI:1922704]	GO:0016311(dephosphorylation)	GO:0004721(phosphoprotein phosphatase activity);GO:0008969(phosphohistidine phosphatase activity);GO:0016787(hydrolase activity)	GO:0005829(cytosol)	493.151	484.187	586.239	535.6	774.439	546.945	457.733	430.045	488.669	560.92	660.692	443.889	1.14785	0.198936			0.106757		0.671854	-0.573781			0.19902		0.791359	-0.337596			0.0557638
M200008077	M200008077	ENSMUSG00000032059	NM_133981	102580	Alg9	asparagine-linked glycosylation 9 homolog (yeast, alpha 1,2 mannosyltransferase) [Source:MarkerSymbol;Acc:MGI:1924753]	-	GO:0016740(transferase activity);GO:0016757(transferase activity, transferring glycosyl groups)	GO:0005783(endoplasmic reticulum);GO:0016020(membrane);GO:0016021(integral to membrane)	140.751	149.492	156.909	157.834	193.525	156.572	252.605	239.969	145.122	157.372	175.048	246.287	1.08441	0.116913			0.108213		1.40696	0.492586			0.0676021		1.565	0.646164			0.00503736	$$
M200008053	M200008053	ENSMUSG00000036278	NM_134147	107227	D930010J01Rik	RIKEN cDNA D930010J01 gene [Source:MarkerSymbol;Acc:MGI:2147583]	-	-	GO:0005739(mitochondrion)	221.539	223.869	215.308	211.393	94.2846	72.6437	40.7349	42.0091	222.704	213.35	83.4641	41.372	0.958	-0.061903			0.054511		0.495686	-1.0125		*	0.0603697		0.193916	-2.3665		**	0.000143269	$$
M200007898	M200007898	ENSMUSG00000024846	NM_028623	73720	Cst6	cystatin E/M [Source:MarkerSymbol;Acc:MGI:1920970]	-	-	-	13.3621	13.2206	18.4692	16.5026	31.4688	21.0486	90.0443	90.9652	13.2913	17.4859	26.2587	90.5048	1.31559	0.395706			0.0510482		3.44666	1.7852	*		0.00656277	$$	5.17587	2.3718	**		0.000221041	$$
M200007877	M200007877	ENSMUSG00000001707	NM_025380	66143	Eef1e1	eukaryotic translation elongation factor 1 epsilon 1 [Source:MarkerSymbol;Acc:MGI:1913393]	GO:0000074(regulation of progression through cell cycle);GO:0006281(DNA repair);GO:0006412(translation);GO:0008285(negative regulation of cell proliferation);GO:0009790(embryonic development);GO:0043065(positive regulation of apoptosis);GO:0043517(positive regulation of DNA damage response, signal transduction by p53 class mediator)	GO:0005515(protein binding)	GO:0005575(cellular_component);GO:0005634(nucleus);GO:0005737(cytoplasm);GO:0017101(aminoacyl-tRNA synthetase multienzyme complex)	396.222	429.369	438.383	439.713	452.074	351.3	403.398	452.736	412.796	439.048	401.687	428.067	1.0636	0.0889514			0.254315		1.06567	0.091765			0.684489		0.974989	-0.0365424			0.699865
M200007734	M200007734	ENSMUSG00000000731	NM_009646	11634	Aire	autoimmune regulator (autoimmune polyendocrinopathy candidiasis ectodermal dystrophy) [Source:MarkerSymbol;Acc:MGI:1338803]	GO:0006350(transcription);GO:0006355(regulation of transcription, DNA-dependent);GO:0006959(humoral immune response)	GO:0003677(DNA binding);GO:0005515(protein binding);GO:0008270(zinc ion binding);GO:0045182(translation regulator activity);GO:0046872(metal ion binding)	GO:0005634(nucleus);GO:0005737(cytoplasm)	146.501	177.304	186.401	189.838	192.074	188.95	170.108	152.245	161.902	188.12	190.512	161.176	1.16193	0.216528			0.232767		0.846016	-0.241243			0.0837136		0.856776	-0.22301			0.0975697
M200007717	M200007717	ENSMUSG00000038347	NM_022311	-	Tcte2	t-complex-associated testis expressed 2 [Source:MarkerSymbol;Acc:MGI:98641]	-	-	-	4.24315	5.31609	6.2118	5.77637	5.57446	4.74138	4.36239	4.55551	4.77962	5.99408	5.15792	4.45895	1.25409	0.326643			0.17084		0.864485	-0.210087			0.243731		0.743891	-0.426836			0.0232343	$
M200007561	M200007561	ENSMUSG00000002228	NM_027982	71887	Ppm1j	protein phosphatase 1J [Source:MarkerSymbol;Acc:MGI:1919137]	GO:0006470(protein amino acid dephosphorylation)	GO:0003824(catalytic activity);GO:0005515(protein binding);GO:0015071(protein phosphatase type 2C activity)	-	8.77265	10.5412	9.51299	9.86705	9.3032	7.08997	9.4937	9.85807	9.65691	9.69002	8.19659	9.67589	1.00343	0.00493734			0.974051		1.18048	0.239371			0.317932		0.998542	-0.0021055			0.960695
M300014505	M300014505	-	XM_138105	-	-	-	-	-	-	1.03527	0.978106	1.22245	0.914249	0.956277	1.00115	1.20962	1.51396	1.00669	1.06835	0.978716	1.36179	1.06125	0.0857648			0.731991		1.3914	0.47654			0.130422		1.27466	0.350117			0.308194
M200005399	M200005399	ENSMUSG00000020700	NM_011947	26406	Map3k3	mitogen activated protein kinase kinase kinase 3 [Source:MarkerSymbol;Acc:MGI:1346874]	-	-	-	77.0598	75.7701	92.591	82.026	48.7205	31.8658	55.654	50.9289	76.415	87.3085	40.2932	53.2915	1.14256	0.192268			0.177254		1.32259	0.403369			0.275811		0.610381	-0.712218			0.02774	$
M200005381	M200005381	ENSMUSG00000030521	NM_026483	-	Mphosph10	M-phase phosphoprotein 10 (U3 small nucleolar ribonucleoprotein) [Source:MarkerSymbol;Acc:MGI:1915223]	GO:0006364(rRNA processing)	GO:0005515(protein binding)	GO:0005634(nucleus);GO:0005730(nucleolus);GO:0030529(ribonucleoprotein complex)	244.855	224.289	295.065	255.654	185.108	143.737	153.39	160.126	234.572	275.36	164.423	156.758	1.17388	0.231288			0.207929		0.953384	-0.0688713			0.749631		0.569284	-0.81278			0.0272558	$
M200005226	M200005226	ENSMUSG00000020904	NM_027963	71860	Wdr16	WD repeat domain 16 [Source:MarkerSymbol;Acc:MGI:1919110]	-	-	-	8.24457	7.95593	9.14497	7.49704	4.34658	2.74518	2.39167	1.41762	8.10025	8.321	3.54588	1.90464	1.02725	0.0387913			0.816561		0.537142	-0.896626			0.222004		0.228896	-2.12724		**	0.0215358	$
M200008267	M200008267	ENSMUSG00000020721	NM_198298	-	Helz	helicase with zinc finger domain [Source:MarkerSymbol;Acc:MGI:1925705]	-	GO:0003676(nucleic acid binding);GO:0004386(helicase activity);GO:0008270(zinc ion binding)	-	145.977	109.669	162.942	133.746	118.604	85.007	124.622	124.17	127.823	148.344	101.805	124.396	1.16054	0.214796			0.471291		1.2219	0.289128			0.310927		0.838566	-0.254004			0.242625
M200008242	M200008242	ENSMUSG00000006471	NM_178239	-	Ndor1	NADPH dependent diflavin oxidoreductase 1 [Source:MarkerSymbol;Acc:MGI:1926047]	GO:0006118(electron transport)	GO:0005506(iron ion binding);GO:0009055(electron carrier activity);GO:0010181(FMN binding);GO:0016491(oxidoreductase activity)	-	18.3927	16.7906	16.4708	14.7083	14.8742	13.0415	13.4511	15.0955	17.5917	15.5896	13.9579	14.2733	0.886191	-0.17431			0.234762		1.0226	0.032242			0.821725		0.915567	-0.127262			0.388791
M200006047	M200006047	ENSMUSG00000025421	NM_029826	76987	Hdhd2	immediate early response 3 interacting protein 1 [Source:MarkerSymbol;Acc:MGI:1913441]	GO:0008152(metabolic process)	GO:0000287(magnesium ion binding);GO:0016787(hydrolase activity)	-	485.587	509.228	580.126	479.481	728.84	504.55	477.173	497.395	497.407	529.803	616.695	487.284	1.06513	0.09103			0.594849		0.790154	-0.339794			0.369325		0.919745	-0.120694			0.494576
M200006030	M200006030	ENSMUSG00000054414	NM_023214	66500	Slc30a7	solute carrier family 30 (zinc transporter), member 7 [Source:MarkerSymbol;Acc:MGI:1913750]	-	-	-	135.046	125.145	160.554	130.697	105.09	96.8502	165.312	184.989	130.095	145.626	100.97	175.151	1.11938	0.162694			0.42753		1.73468	0.794669			0.0200543	$	1.20275	0.266331			0.240461
M200005891	M200005891	ENSMUSG00000028434	NM_019427	54357	Epb4.1l4b	erythrocyte protein band 4.1-like 4b [Source:MarkerSymbol;Acc:MGI:1859149]	-	-	-	67.6441	63.1417	64.2362	36.5327	11.1207	10.743	7.61053	5.9508	65.3929	50.3844	10.9319	6.78067	0.770487	-0.376157			0.396822		0.620266	-0.68904			0.039556	$	0.134579	-2.89348		**	0.0881002
M200005871	M200005871	ENSMUSG00000034931	XM_484084	217207	Dhx8	DEAH (Asp-Glu-Ala-His) box polypeptide 8 [Source:MarkerSymbol;Acc:MGI:1306823]	-	GO:0003676(nucleic acid binding);GO:0003723(RNA binding);GO:0003724(RNA helicase activity);GO:0004386(helicase activity);GO:0005524(ATP binding);GO:0008026(ATP-dependent helicase activity);GO:0016787(hydrolase activity)	GO:0005622(intracellular);GO:0005634(nucleus)	127.047	122.064	140.507	122.128	89.8653	71.2763	85.427	78.4833	124.555	131.318	80.5708	81.9552	1.05429	0.0762742			0.551217		1.01718	0.0245781			0.901814		0.624099	-0.680154			0.0373982	$
M200005724	M200005724	ENSMUSG00000071655	NM_146093	225896	D19Ertd721e	SAPK substrate protein 1 (UBA/UBX 33.3 kDa protein) (mY33K) (Protein 2B28). [Source:Uniprot/SWISSPROT;Acc:Q922Y1]	-	-	-	1722.37	1627.91	2112.78	1947.37	2472.56	2076.81	2382.53	2656.57	1675.14	2030.08	2274.68	2519.55	1.21188	0.27725			0.0650533		1.10765	0.1475			0.416018		1.24111	0.311631			0.0923435
M200005700	M200005700	ENSMUSG00000026668	NM_026754	68527	1110017I16Rik	RIKEN cDNA 1110017I16 gene [Source:MarkerSymbol;Acc:MGI:1915777]	-	-	-	175.341	192.295	223.002	177.482	143.494	146.058	183.818	163.657	183.818	200.242	144.776	173.738	1.08935	0.12347			0.568598		1.20005	0.26309			0.104213		0.867639	-0.204832			0.398518
M200005561	M200005561	ENSMUSG00000031432	NM_021463	75456	Prps1	phosphoribosyl pyrophosphate synthetase 1 [Source:MarkerSymbol;Acc:MGI:97775]	GO:0009116(nucleoside metabolic process);GO:0009156(ribonucleoside monophosphate biosynthetic process);GO:0009165(nucleotide biosynthetic process)	GO:0000287(magnesium ion binding);GO:0004749(ribose phosphate diphosphokinase activity);GO:0016301(kinase activity);GO:0016740(transferase activity);GO:0016978(lipoate-protein ligase B activity);GO:0046872(metal ion binding)	-	333.897	324.082	346.12	278.434	196.738	165.698	165.572	171.327	328.989	312.277	181.218	168.449	0.949202	-0.0752131			0.673389		0.929539	-0.105413			0.503473		0.539423	-0.890512			0.0514975
M300011368	M300011368	ENSMUSG00000038141	XM_127329;XM_355635	547127	Tmem181	transmembrane protein 181 [Source:MarkerSymbol;Acc:MGI:1924356]	-	-	-	43.6398	47.7898	51.5976	40.032	32.9492	30.7176	41.2167	45.3224	45.7148	45.8148	31.8334	43.2696	1.00219	0.00315353			0.988487		1.35925	0.44281			0.0392963	$	0.944445	-0.0824617			0.718561
M200003390	M200003390	ENSMUSG00000027954	NM_010107	-	Efna1	ephrin A1 [Source:MarkerSymbol;Acc:MGI:103236]	GO:0000187(activation of MAPK activity);GO:0030182(neuron differentiation);GO:0048013(ephrin receptor signaling pathway);GO:0050770(regulation of axonogenesis)	GO:0048503(GPI anchor binding)	GO:0005615(extracellular space);GO:0016020(membrane)	320.927	356.095	285.659	195.023	102.479	119.946	48.2854	51.364	338.511	240.341	111.213	49.8247	0.709994	-0.494121			0.180868		0.448014	-1.15839		*	0.0202388	$	0.207309	-2.27015		**	0.0522468
M200003370	M200003370	ENSMUSG00000048307	NM_175134	68839	Ankrd46	ankyrin repeat domain 46 [Source:MarkerSymbol;Acc:MGI:1916089]	GO:0006355(regulation of transcription, DNA-dependent)	GO:0003677(DNA binding);GO:0003700(transcription factor activity)	GO:0016020(membrane);GO:0016021(integral to membrane)	427.877	487.841	499.983	379.027	430.246	427.639	367.908	354.086	457.859	439.505	428.943	360.997	0.959914	-0.0590233			0.811194		0.841596	-0.2488			0.010544	$	0.821371	-0.283894			0.326157
M200003186	M200003186	ENSMUSG00000030447	NM_011370	20430	Cyfip1	cytoplasmic FMR1 interacting protein 1 [Source:MarkerSymbol;Acc:MGI:1338801]	GO:0007275(multicellular organismal development);GO:0007399(nervous system development);GO:0008360(regulation of cell shape);GO:0030032(lamellipodium biogenesis);GO:0030154(cell differentiation)	GO:0003779(actin binding);GO:0005522(profilin binding)	GO:0019717(synaptosome);GO:0030027(lamellipodium);GO:0045202(synapse)	494.835	559.961	655.267	487.35	451.308	420.786	504.7	361.211	527.398	571.308	436.047	432.955	1.08326	0.115377			0.674038		0.99291	-0.0102647			0.970211		0.757831	-0.400051			0.336909
M200016282	M200016282	ENSMUSG00000001844	NM_028379	72881	Zdhhc4	zinc finger, DHHC domain containing 4 [Source:MarkerSymbol;Acc:MGI:1920131]	-	-	-	240.777	256.596	264.26	264.218	406.03	343.108	250.948	190.171	248.687	264.239	374.569	220.559	1.06254	0.0875128			0.188185		0.588835	-0.764064			0.0720548		0.834698	-0.260674			0.287177
M200016078	M200016078	ENSMUSG00000037466	NM_134041	100047736	4930427A07Rik	RIKEN cDNA 4930427A07 gene [Source:MarkerSymbol;Acc:MGI:2144738]	-	-	-	8.76637	9.58151	9.40701	9.16497	10.3803	9.6227	12.6027	11.7128	9.17394	9.28599	10.0015	12.1577	1.01221	0.0175141			0.816798		1.21559	0.281656			0.0662385		1.30926	0.388747			0.0248286	$
M200016059	M200016059	ENSMUSG00000019699	NM_011785	23797	Akt3	thymoma viral proto-oncogene 3 [Source:MarkerSymbol;Acc:MGI:1345147]	GO:0006468(protein amino acid phosphorylation)	GO:0000166(nucleotide binding);GO:0004672(protein kinase activity);GO:0004674(protein serine/threonine kinase activity);GO:0005515(protein binding);GO:0005524(ATP binding);GO:0016301(kinase activity);GO:0016740(transferase activity)	-	41.4408	42.3364	43.3764	41.1635	25.8644	20.9243	27.4956	18.0103	41.8886	42.27	23.3944	22.7529	1.0091	0.0130761			0.779617		0.972582	-0.0401075			0.915486		0.538277	-0.89358			0.0569924
M200015884	M200015884	ENSMUSG00000029471	NM_145358	207565	Camkk2	calcium/calmodulin-dependent protein kinase kinase 2, beta [Source:MarkerSymbol;Acc:MGI:2444812]	GO:0006468(protein amino acid phosphorylation);GO:0046777(protein amino acid autophosphorylation)	GO:0000166(nucleotide binding);GO:0004672(protein kinase activity);GO:0004674(protein serine/threonine kinase activity);GO:0004685(calcium- and calmodulin-dependent protein kinase activity);GO:0005509(calcium ion binding);GO:0005516(calmodulin binding);GO:0005524(ATP binding);GO:0016301(kinase activity);GO:0016740(transferase activity)	-	121.032	142.907	164.15	157.435	108.784	189.483	135.549	102.835	131.97	160.792	149.134	119.192	1.2184	0.284993			0.128001		0.799225	-0.323326			0.562679		0.741276	-0.431918			0.130343
M200015859	M200015859	ENSMUSG00000036244	XM_134945	74286	Tbc1d21	TBC1 domain family, member 21 [Source:MarkerSymbol;Acc:MGI:1921536]	GO:0032313(regulation of Rab GTPase activity)	GO:0005097(Rab GTPase activator activity)	GO:0005622(intracellular)	4.91907	5.01071	4.48672	5.13876	9.23005	7.54858	3.85755	3.74425	4.96489	4.81274	8.38932	3.8009	0.969355	-0.0449025			0.689382		0.453064	-1.14221		*	0.0321101	$	0.789757	-0.340519			0.0923701
M200015665	M200015665	ENSMUSG00000019338	NM_030074	-	Zfp687	zinc finger protein 687 [Source:MarkerSymbol;Acc:MGI:1925516]	GO:0006350(transcription);GO:0006355(regulation of transcription, DNA-dependent)	GO:0003676(nucleic acid binding);GO:0003677(DNA binding);GO:0008270(zinc ion binding);GO:0046872(metal ion binding)	GO:0005622(intracellular);GO:0005634(nucleus)	66.8485	61.0891	77.9243	75.7783	97.1258	75.7995	98.1242	73.008	63.9688	76.8513	86.4627	85.5661	1.20139	0.264701			0.0524681		0.989631	-0.015038			0.961547		1.1134	0.154969			0.560768
M400000568	M400000568	ENSMUSG00000022353	NM_144800	211401	Mtss1	metastasis suppressor 1 [Source:MarkerSymbol;Acc:MGI:2384818]	GO:0006928(cell motility);GO:0007015(actin filament organization);GO:0007155(cell adhesion);GO:0007169(transmembrane receptor protein tyrosine kinase signaling pathway);GO:0007399(nervous system development);GO:0007517(muscle development);GO:0030035(microspike biogenesis);GO:0030041(actin filament polymerization)	GO:0003779(actin binding);GO:0003785(actin monomer binding);GO:0005102(receptor binding)	GO:0001726(ruffle);GO:0005737(cytoplasm);GO:0005856(cytoskeleton);GO:0015629(actin cytoskeleton);GO:0030139(endocytic vesicle)	44.6654	39.3907	43.0586	47.2726	18.0865	13.0659	10.5221	9.37063	42.028	45.1656	15.5762	9.94638	1.07465	0.103871			0.450778		0.638564	-0.647098			0.160394		0.220221	-2.18298		**	0.00382424	$$
M200012906	M200012906	ENSMUSG00000050017	NM_019640	-	Pitpnb	phosphatidylinositol transfer protein, beta [Source:MarkerSymbol;Acc:MGI:1927542]	-	-	-	196.544	190.425	231.671	229.541	162.97	150.798	258.838	268.54	193.485	230.606	156.884	263.689	1.19186	0.253213			0.00752895	$$	1.68079	0.749136			0.00526808	$$	1.14346	0.193405			0.0218018	$
M200012880	M200012880	ENSMUSG00000032254	NM_024245	-	Kif23	kinesin family member 23 [Source:MarkerSymbol;Acc:MGI:1919069]	GO:0007018(microtubule-based movement)	GO:0000166(nucleotide binding);GO:0003774(motor activity);GO:0003777(microtubule motor activity);GO:0005524(ATP binding)	GO:0005874(microtubule);GO:0005875(microtubule associated complex)	10.6397	9.81327	11.9423	10.7622	11.3569	11.3482	11.5125	12.9634	10.2265	11.3523	11.3525	12.2379	1.11009	0.150672			0.25851		1.07799	0.108346			0.346669		1.07801	0.108377			0.443562
M200012670	M200012670	ENSMUSG00000026421	NM_007791	-	Csrp1	cysteine and glycine-rich protein 1 [Source:MarkerSymbol;Acc:MGI:88549]	-	-	-	286.797	282.506	368.738	354.442	359.972	332.18	482.316	470.183	284.651	361.59	346.076	476.249	1.27029	0.34516			0.00927834	$$	1.37614	0.460628			0.0132965	$	1.3171	0.397362			0.00661935	$$
M200012636	M200012636	ENSMUSG00000035112	NM_026776	-	Vps25	vacuolar protein sorting 25 (yeast) [Source:MarkerSymbol;Acc:MGI:106354]	GO:0006350(transcription);GO:0006355(regulation of transcription, DNA-dependent);GO:0006810(transport);GO:0015031(protein transport)	-	GO:0005634(nucleus);GO:0005739(mitochondrion)	441.519	385.95	398.166	364.364	569.459	453.871	352.726	350.298	413.735	381.265	511.665	351.512	0.92152	-0.117912			0.423259		0.686997	-0.541624			0.109328		0.921964	-0.117218			0.221196
M200012255	M200012255	ENSMUSG00000019039	-	67789	Dalrd3	DALR anticodon binding domain containing 3 [Source:MarkerSymbol;Acc:MGI:1915039]	GO:0006420(arginyl-tRNA aminoacylation)	GO:0004812(aminoacyl-tRNA ligase activity);GO:0004814(arginine-tRNA ligase activity);GO:0005524(ATP binding)	-	161.651	153.303	163.343	152.855	208.155	202.609	155.766	158.416	157.477	158.099	205.382	157.091	1.00395	0.00568499			0.934546		0.764871	-0.386712			0.00402582	$$	0.993623	-0.00922902			0.86934
M200012228	M200012228	ENSMUSG00000042386	NM_031381	83555	Tex13	testis expressed gene 13 [Source:MarkerSymbol;Acc:MGI:1890544]	-	-	-	13.9423	13.2782	15.3395	12.1566	15.2416	12.7856	16.3927	17.8879	13.6102	13.748	14.0136	17.1403	1.01013	0.0145345			0.940167		1.22311	0.290559			0.16166		1.24674	0.318165			0.193478
M200013746	M200013746	ENSMUSG00000007987	NM_026073	67286	Rabl5	RAB, member of RAS oncogene family-like 5 [Source:MarkerSymbol;Acc:MGI:1914536]	-	GO:0000166(nucleotide binding);GO:0005525(GTP binding)	-	265.593	235.449	250.131	221.721	271.261	217.842	163.782	194.667	250.521	235.926	244.551	179.224	0.94174	-0.0865989			0.554005		0.73287	-0.448371			0.168424		0.759663	-0.396568			0.113994
M200013604	M200013604	ENSMUSG00000030083	NM_030251	-	Abtb1	ankyrin repeat and BTB (POZ) domain containing 1 [Source:MarkerSymbol;Acc:MGI:1933148]	GO:0006355(regulation of transcription, DNA-dependent);GO:0006412(translation);GO:0009401(phosphoenolpyruvate-dependent sugar phosphotransferase system)	GO:0003677(DNA binding);GO:0003700(transcription factor activity);GO:0003746(translation elongation factor activity);GO:0005351(sugar porter activity);GO:0005515(protein binding)	-	108.346	90.0827	92.1791	83.6969	114.416	90.3484	81.42	89.1041	99.2142	87.938	102.382	85.262	0.886345	-0.17406			0.379166		0.832781	-0.263992			0.308098		0.96957	-0.0445828			0.686067
M200013585	M200013585	ENSMUSG00000032251	NM_022986	-	Irak1bp1	interleukin-1 receptor-associated kinase 1 binding protein 1 [Source:MarkerSymbol;Acc:MGI:1929475]	GO:0007249(I-kappaB kinase/NF-kappaB cascade)	GO:0004872(receptor activity);GO:0005515(protein binding);GO:0016301(kinase activity)	GO:0005575(cellular_component)	284.364	228.926	332.527	304.587	199.595	195.304	194.592	213.781	256.645	318.557	197.45	204.187	1.24124	0.311777			0.184249		1.03412	0.0484019			0.563948		0.640973	-0.641664			0.0212597	$
M200013410	M200013410	ENSMUSG00000037326	NM_015830	50817	Solh	small optic lobes homolog (Drosophila) [Source:MarkerSymbol;Acc:MGI:1355075]	GO:0006508(proteolysis)	GO:0004197(cysteine-type endopeptidase activity);GO:0004198(calpain activity);GO:0008233(peptidase activity);GO:0008234(cysteine-type peptidase activity);GO:0008270(zinc ion binding);GO:0016787(hydrolase activity);GO:0046872(metal ion binding)	GO:0005622(intracellular)	2.32808	1.46172	2.56669	2.24482	1.37065	0.936803	2.75062	0.846842	1.8949	2.40575	1.15373	1.79873	1.26959	0.344364			0.384143		1.55906	0.64068			0.576745		0.74768	-0.419508			0.593733
M200013361	M200013361	ENSMUSG00000023393	NM_183161	-	1700019H03Rik	RIKEN cDNA 1700019H03 gene [Source:MarkerSymbol;Acc:MGI:1919107]	-	-	-	11.2297	12.3279	13.7875	13.1918	16.9734	15.7786	11.5052	12.7425	11.7788	13.4897	16.376	12.1238	1.14525	0.195659			0.111475		0.74034	-0.43374			0.0385545	$	0.898751	-0.154007			0.184971
M200013120	M200013120	ENSMUSG00000021831	NM_015774;XM_489197	50527	Ero1l	ERO1-like (S. cerevisiae) [Source:MarkerSymbol;Acc:MGI:1354385]	GO:0006118(electron transport);GO:0006457(protein folding);GO:0006810(transport);GO:0030968(unfolded protein response)	GO:0016491(oxidoreductase activity)	GO:0005783(endoplasmic reticulum);GO:0016020(membrane);GO:0030176(integral to endoplasmic reticulum membrane)	52.9362	42.5912	60.4167	55.6926	50.0035	43.5982	316.094	336.743	47.7637	58.0547	46.8008	326.419	1.21545	0.281496			0.212046		6.97463	2.80212	**		0.00149115	$$	5.62261	2.49124	**		0.00155388	$$
M400000291	M400000291	-	-	-	-	-	-	-	-	6.30415	6.15918	8.25063	5.80991	7.69987	6.73981	8.74813	8.52004	6.23167	7.03027	7.21984	8.63408	1.12815	0.173962			0.580659		1.19588	0.258076			0.103211		1.22813	0.296463			0.320856
M200009056	M200009056	ENSMUSG00000025602	NM_030713	80902	Zfp202	zinc finger protein 202 [Source:MarkerSymbol;Acc:MGI:1933401]	GO:0006355(regulation of transcription, DNA-dependent)	GO:0003676(nucleic acid binding);GO:0003700(transcription factor activity);GO:0008270(zinc ion binding);GO:0046872(metal ion binding)	GO:0005622(intracellular);GO:0005634(nucleus)	19.0761	17.164	19.203	16.9826	15.3245	12.8036	14.5617	14.7215	18.1201	18.0928	14.064	14.6416	0.998493	-0.00217511			0.986826		1.04107	0.0580615			0.69233		0.809251	-0.305342			0.0901722
M200009020	M200009020	ENSMUSG00000028318	NM_022811	64424	Polr1e	polymerase (RNA) I polypeptide E [Source:MarkerSymbol;Acc:MGI:1929022]	GO:0006350(transcription);GO:0009303(rRNA transcription)	GO:0003677(DNA binding);GO:0003899(DNA-directed RNA polymerase activity);GO:0005515(protein binding);GO:0016740(transferase activity);GO:0016779(nucleotidyltransferase activity)	GO:0005634(nucleus);GO:0005730(nucleolus)	55.3294	46.7174	42.8851	41.4638	46.9901	38.3976	45.5917	46.3654	51.0234	42.1745	42.6938	45.9785	0.826571	-0.27479			0.179798		1.07694	0.106934			0.525911		1.0902	0.124591			0.0423894	$
M200008819	M200008819	ENSMUSG00000025317	NM_007608	12352	Car5a	carbonic anhydrase 5a, mitochondrial [Source:MarkerSymbol;Acc:MGI:101946]	GO:0006094(gluconeogenesis);GO:0006730(one-carbon compound metabolic process)	GO:0004089(carbonate dehydratase activity);GO:0008270(zinc ion binding);GO:0016829(lyase activity);GO:0046872(metal ion binding)	GO:0005739(mitochondrion)	5.33655	4.06753	3.94784	3.45653	6.68213	5.8738	5.58065	6.54104	4.70204	3.70218	6.27797	6.06085	0.787357	-0.34491			0.279471		0.965415	-0.0507781			0.762396		1.6371	0.711143			0.0485211	$
M200008798	M200008798	ENSMUSG00000042579	NM_028726	-	4632404H12Rik	RIKEN cDNA 4632404H12 gene [Source:MarkerSymbol;Acc:MGI:1921284]	-	-	-	40.9824	35.4297	50.5235	42.5189	51.5626	47.0741	56.2161	56.4394	38.2061	46.5212	49.3184	56.3277	1.21764	0.284086			0.229932		1.14213	0.191721			0.089227		1.2108	0.275958			0.133993
M200008607	M200008607	ENSMUSG00000041741	NM_018779	-	Pde3a	phosphodiesterase 3A, cGMP inhibited [Source:MarkerSymbol;Acc:MGI:1860764]	GO:0006810(transport);GO:0007165(signal transduction);GO:0008152(metabolic process)	GO:0003824(catalytic activity);GO:0004114(3',5'-cyclic-nucleotide phosphodiesterase activity);GO:0004119(cGMP-inhibited cyclic-nucleotide phosphodiesterase activity);GO:0005215(transporter activity);GO:0016740(transferase activity);GO:0016787(hydrolase activity)	GO:0016020(membrane)	18.8693	14.4286	18.5492	16.5615	4.12156	3.55825	9.27666	12.0143	16.649	17.5553	3.8399	10.6455	1.05444	0.0764761			0.745235		2.77233	1.4711	*		0.0396741	$	0.606395	-0.72167			0.0550278
M200008587	M200008587	ENSMUSG00000044807	NM_013922	-	Zfp354c	zinc finger protein 354C [Source:MarkerSymbol;Acc:MGI:1353621]	GO:0006350(transcription);GO:0006355(regulation of transcription, DNA-dependent)	GO:0003676(nucleic acid binding);GO:0003677(DNA binding);GO:0008270(zinc ion binding);GO:0046872(metal ion binding)	GO:0005622(intracellular);GO:0005634(nucleus)	10.6223	11.7753	10.2853	9.84393	7.74547	6.26609	7.99706	9.10816	11.1988	10.0646	7.00578	8.55261	0.898724	-0.15405			0.207562		1.22079	0.287818			0.23647		0.849771	-0.234854			0.127166
M200016217	M200016217	ENSMUSG00000029048	NM_026395	67830	Rer1	RER1 retention in endoplasmic reticulum 1 homolog (S. cerevisiae) [Source:MarkerSymbol;Acc:MGI:1915080]	-	-	GO:0016020(membrane);GO:0016021(integral to membrane)	806.261	736.65	855.404	814.958	883.37	841.65	1266.4	1410.63	771.456	835.181	862.51	1338.52	1.0826	0.114506			0.254236		1.55189	0.634022			0.0239806	$	1.60267	0.680475			0.0214316	$
M200016031	M200016031	ENSMUSG00000021668	NM_012048	-	Polk	polymerase (DNA directed), kappa [Source:MarkerSymbol;Acc:MGI:1349767]	GO:0006260(DNA replication);GO:0006281(DNA repair);GO:0006974(response to DNA damage stimulus)	GO:0000287(magnesium ion binding);GO:0003677(DNA binding);GO:0003887(DNA-directed DNA polymerase activity);GO:0008270(zinc ion binding);GO:0016450(kappa DNA polymerase activity);GO:0016740(transferase activity);GO:0016779(nucleotidyltransferase activity);GO:0046872(metal ion binding)	GO:0005634(nucleus)	61.1283	47.8839	55.0713	46.8567	48.6944	41.6869	126.42	131.154	54.5061	50.964	45.1906	128.787	0.935014	-0.0969407			0.693997		2.84986	1.51089	*		0.00254868	$$	2.52702	1.33744	*		0.00369012	$$
M200016009	M200016009	ENSMUSG00000038302	NM_145743	215951	Lace1	lactation elevated 1 [Source:MarkerSymbol;Acc:MGI:2148801]	GO:0008150(biological_process)	GO:0000166(nucleotide binding);GO:0003674(molecular_function);GO:0005524(ATP binding)	GO:0005575(cellular_component)	45.8407	49.2101	48.467	46.2354	83.5859	73.7126	54.0444	55.2932	47.5254	47.3512	78.6493	54.6688	0.996334	-0.00529798			0.939152		0.695096	-0.524715			0.0404618	$	1.15454	0.207318			0.0291991	$
M200015836	M200015836	ENSMUSG00000022765	NM_023348	-	Snap29	synaptosomal-associated protein [Source:MarkerSymbol;Acc:MGI:1914724]	GO:0006810(transport);GO:0006886(intracellular protein transport);GO:0015031(protein transport)	GO:0008565(protein transporter activity);GO:0019905(syntaxin binding)	GO:0016020(membrane);GO:0019717(synaptosome);GO:0045202(synapse)	134.127	136.024	149.263	139.51	181.711	152.988	247.209	271.302	135.076	144.386	167.35	259.256	1.06893	0.0961691			0.201729		1.54919	0.631511			0.0391709	$	1.79557	0.84444			0.0125593	$
M200015811	M200015811	ENSMUSG00000062376	NM_025563	66439	2010012O05Rik	RIKEN cDNA 2010012O05 gene [Source:MarkerSymbol;Acc:MGI:1913689]	-	-	-	72.4469	79.7477	82.6348	77.6488	126.182	104.054	120.263	129.584	76.0973	80.1418	115.118	124.923	1.05315	0.0747098			0.456801		1.08517	0.117925			0.499908		1.55878	0.640417			0.013647	$
M200015601	M200015601	-	NM_023596	-	-	-	GO:0006810(transport)	GO:0005337(nucleoside transporter activity)	GO:0016020(membrane);GO:0016021(integral to membrane)	66.632	57.4555	57.3371	55.7929	126.615	110.426	88.2465	90.8427	62.0438	56.565	118.521	89.5446	0.911695	-0.133376			0.360131		0.755518	-0.404461			0.0715546		1.58304	0.662696			0.00209074	$$
M400000535	M400000535	ENSMUSG00000022052	-	71978	Ppp2r2a	protein phosphatase 2 (formerly 2A), regulatory subunit B (PR 52), alpha isoform [Source:MarkerSymbol;Acc:MGI:1919228]	GO:0006470(protein amino acid dephosphorylation);GO:0007165(signal transduction)	GO:0000158(protein phosphatase type 2A activity);GO:0005515(protein binding);GO:0008601(protein phosphatase type 2A regulator activity)	GO:0000159(protein phosphatase type 2A complex)	98.6161	107.202	119.093	128.691	72.4177	80.9523	74.254	101.026	102.909	123.892	76.685	87.6399	1.20389	0.267708			0.0826653		1.14286	0.192644			0.517173		0.707391	-0.49942			0.125541
M200012853	M200012853	ENSMUSG00000042229	NM_145510	98710	Rabif	RAB interacting factor [Source:MarkerSymbol;Acc:MGI:2138605]	GO:0006810(transport);GO:0007264(small GTPase mediated signal transduction);GO:0015031(protein transport)	GO:0005085(guanyl-nucleotide exchange factor activity);GO:0008270(zinc ion binding);GO:0046872(metal ion binding)	-	307.817	277.139	299.437	279.242	287.849	252.43	434.417	491.113	292.478	289.339	270.139	462.765	0.989268	-0.0155661			0.880015		1.71306	0.776577			0.0288146	$	1.59939	0.677518			0.0288132	$
M200012821	M200012821	ENSMUSG00000033423	NM_080469	-	Prnpip1	prion protein interacting protein 1 [Source:MarkerSymbol;Acc:MGI:2153887]	GO:0008150(biological_process)	GO:0004527(exonuclease activity);GO:0005515(protein binding)	GO:0005622(intracellular);GO:0005886(plasma membrane)	719.887	646.269	723.533	684.765	831.858	751.329	1086.07	1183.58	683.078	704.149	791.594	1134.83	1.03085	0.0438309			0.662818		1.4336	0.519638			0.0323043	$	1.61163	0.688517			0.0145193	$
M200012613	M200012613	ENSMUSG00000022441	NM_029946	77627	4931407K02Rik	RIKEN cDNA 4931407K02 gene [Source:MarkerSymbol;Acc:MGI:1924877]	GO:0006350(transcription);GO:0006355(regulation of transcription, DNA-dependent)	GO:0005509(calcium ion binding)	GO:0005634(nucleus)	5.82295	6.10611	5.58207	5.81447	6.50929	4.40915	4.07917	5.7342	5.96453	5.69827	5.45922	4.90669	0.95536	-0.0658837			0.28322		0.898789	-0.153946			0.719499		0.861083	-0.215775			0.443481
M200012586	M200012586	ENSMUSG00000022615	NM_138302	-	Ecgf1	endothelial cell growth factor 1 (platelet-derived) [Source:MarkerSymbol;Acc:MGI:1920212]	GO:0006118(electron transport);GO:0006206(pyrimidine base metabolic process);GO:0006935(chemotaxis);GO:0008152(metabolic process);GO:0009887(organ morphogenesis)	GO:0004645(phosphorylase activity);GO:0009032(thymidine phosphorylase activity);GO:0016740(transferase activity);GO:0016757(transferase activity, transferring glycosyl groups)	-	170.728	157.856	204.934	202.949	54.5787	99.212	155.115	189.296	164.292	203.941	76.8954	172.206	1.24134	0.311894			0.0259299	$	2.23948	1.16317	*		0.077059		0.84439	-0.244019			0.204944
M200012182	M200012182	ENSMUSG00000049699	-	171530	Ucn2	urocortin 2 [Source:MarkerSymbol;Acc:MGI:2176375]	-	-	-	3.07143	2.1521	2.10619	2.27608	1.58877	2.10072	1.62485	2.46304	2.61176	2.19114	1.84475	2.04394	0.838948	-0.253346			0.463173		1.10798	0.147933			0.724294		0.932824	-0.100323			0.763509
M200012160	M200012160	-	NM_145547	-	-	-	GO:0000122(negative regulation of transcription from RNA polymerase II promoter);GO:0006355(regulation of transcription, DNA-dependent)	GO:0003676(nucleic acid binding);GO:0003677(DNA binding);GO:0003700(transcription factor activity);GO:0008270(zinc ion binding);GO:0046872(metal ion binding)	GO:0005622(intracellular);GO:0005634(nucleus)	37.7512	32.8118	32.9491	30.5884	13.5278	21.4351	17.5054	22.9085	35.2815	31.7688	17.4815	20.2069	0.900436	-0.151304			0.327998		1.15591	0.209024			0.626638		0.636063	-0.65276			0.0592951
M200013707	M200013707	ENSMUSG00000038187	NM_133700	-	Btbd10	BTB (POZ) domain containing 10 [Source:MarkerSymbol;Acc:MGI:1916065]	GO:0006813(potassium ion transport)	GO:0005249(voltage-gated potassium channel activity);GO:0005515(protein binding)	GO:0005634(nucleus);GO:0008076(voltage-gated potassium channel complex);GO:0016020(membrane)	106.548	108.169	140.769	135.654	38.7235	59.2132	69.3506	81.0005	107.359	138.211	48.9683	75.1755	1.28738	0.364439			0.00747705	$$	1.53519	0.618414			0.156182		0.543917	-0.878542			0.0100322	$
M200013565	M200013565	ENSMUSG00000022757	NM_019678	-	Tfg	Trk-fused gene [Source:MarkerSymbol;Acc:MGI:1338041]	-	GO:0005515(protein binding);GO:0042802(identical protein binding)	-	428.738	388.202	443.814	423.209	407.251	350.848	533.201	630.876	408.47	433.512	379.049	582.039	1.06131	0.0858409			0.385551		1.53552	0.618729			0.0692629		1.34261	0.425043			0.0968081
M200013541	M200013541	ENSMUSG00000032417	NM_027100	69519	Rwdd2	RWD domain containing 2 [Source:MarkerSymbol;Acc:MGI:1916769]	-	-	-	7.51607	7.83479	6.80007	5.94307	15.3081	11.679	13.342	16.9413	7.67543	6.37157	13.4935	15.1416	0.830126	-0.268599			0.104097		1.12214	0.166252			0.585101		2.37643	1.2488	*		0.0417306	$
M200013325	M200013325	ENSMUSG00000044646	NM_145356	207259	Zbtb7c	zinc finger and BTB domain containing 7C [Source:MarkerSymbol;Acc:MGI:2443302]	GO:0006350(transcription);GO:0006355(regulation of transcription, DNA-dependent)	GO:0003676(nucleic acid binding);GO:0005515(protein binding);GO:0008270(zinc ion binding);GO:0046872(metal ion binding)	GO:0005622(intracellular)	634.98	683.175	696.492	633.551	673.021	640.224	595.446	661.123	659.077	665.022	656.623	628.285	1.00902	0.0129534			0.894547		0.956843	-0.0636458			0.52084		0.944758	-0.0819829			0.504057
M200013296	M200013296	ENSMUSG00000042320	NM_175198	73422	1700058C01Rik	RIKEN cDNA 1700058C01 gene [Source:MarkerSymbol;Acc:MGI:1920672]	GO:0007275(multicellular organismal development);GO:0045449(regulation of transcription)	GO:0003677(DNA binding);GO:0030528(transcription regulator activity)	GO:0005634(nucleus)	3.23618	3.79417	4.54612	5.16741	9.90532	7.79793	5.13955	6.37928	3.51517	4.85677	8.85162	5.75941	1.38166	0.4664			0.0847321		0.650662	-0.620021			0.127162		1.18585	0.245926			0.322722
M200013074	M200013074	ENSMUSG00000015291	NM_010273	14567	Gdi1	guanosine diphosphate (GDP) dissociation inhibitor 1 [Source:MarkerSymbol;Acc:MGI:99846]	-	-	-	460.471	431.07	508.656	485.952	486.046	441.968	493.611	587.679	445.771	497.304	464.007	540.645	1.11561	0.157827			0.109055		1.16517	0.220536			0.278067		1.08715	0.120553			0.46491
M400000256	M400000256	ENSMUSG00000016356	XM_181390	-	Col20a1	collagen, type XX, alpha 1 [Source:MarkerSymbol;Acc:MGI:1920618]	GO:0006817(phosphate transport);GO:0007155(cell adhesion)	GO:0005198(structural molecule activity)	GO:0005737(cytoplasm)	10.5751	10.322	12.1803	10.7935	16.5329	14.6175	19.7229	20.831	10.4485	11.4869	15.5752	20.2769	1.09938	0.136685			0.278613		1.30187	0.380587			0.0511622		1.76522	0.819851			0.010042	$
M200008990	M200008990	ENSMUSG00000031963	NM_028472	73230	Bmper	BMP-binding endothelial regulator [Source:MarkerSymbol;Acc:MGI:1920480]	GO:0030514(negative regulation of BMP signaling pathway)	GO:0005515(protein binding)	GO:0005576(extracellular region)	24.3178	28.0053	26.3908	25.0881	38.3241	41.7928	151.549	165.131	26.1616	25.7394	40.0585	158.34	0.983865	-0.0234683			0.849102		3.95272	1.98285	*		0.00349297	$$	6.15164	2.62097	**		0.00263655	$$
M200008954	M200008954	ENSMUSG00000033849	NM_020025	26878	B3galt2	UDP-Gal:betaGlcNAc beta 1,3-galactosyltransferase, polypeptide 2 [Source:MarkerSymbol;Acc:MGI:1349461]	GO:0006486(protein amino acid glycosylation);GO:0009312(oligosaccharide biosynthetic process)	GO:0008378(galactosyltransferase activity);GO:0008499(UDP-galactose:beta-N-acetylglucosamine beta-1,3(galactosyltransferase activity);GO:0016740(transferase activity);GO:0016757(transferase activity, transferring glycosyl groups);GO:0030145(manganese ion binding)	GO:0016020(membrane);GO:0016021(integral to membrane)	3.15397	2.42295	2.76934	2.53041	9.37637	5.50803	3.67266	3.05331	2.78846	2.64987	7.4422	3.36299	0.950301	-0.0735443			0.753055		0.45188	-1.14599		*	0.172725		1.26911	0.343819			0.16472
M200008769	M200008769	ENSMUSG00000058240	NM_133679	-	Cryzl1	crystallin, zeta (quinone reductase)-like 1 [Source:MarkerSymbol;Acc:MGI:1913859]	-	GO:0008270(zinc ion binding);GO:0016491(oxidoreductase activity)	-	180.7	176.13	179.174	181.194	394.515	339.79	313.075	389.136	178.415	180.184	367.152	351.105	1.00992	0.0142349			0.552234		0.956294	-0.064474			0.764616		1.94859	0.962432			0.0461402	$
M200008737	M200008737	ENSMUSG00000010841	XM_126493	75437	1700006E09Rik	RIKEN cDNA 1700006E09 gene [Source:MarkerSymbol;Acc:MGI:1922687]	-	-	-	12.2589	13.4223	10.0596	10.1458	10.6318	7.84152	7.7298	8.59007	12.8406	10.1027	9.23664	8.15994	0.786774	-0.345979			0.0425115	$	0.883432	-0.17881			0.537604		0.807702	-0.308106			0.0461154	$
M200008559	M200008559	ENSMUSG00000040021	-	16798	Lats1	large tumor suppressor [Source:MarkerSymbol;Acc:MGI:1333883]	GO:0000086(G2/M transition of mitotic cell cycle);GO:0000819(sister chromatid segregation);GO:0006468(protein amino acid phosphorylation);GO:0007049(cell cycle);GO:0007067(mitosis);GO:0009755(hormone-mediated signaling);GO:0030833(regulation of actin filament polymerization);GO:0045736(negative regulation of cyclin-dependent protein kinase activity);GO:0045786(negative regulation of progression t…	GO:0000166(nucleotide binding);GO:0000287(magnesium ion binding);GO:0004672(protein kinase activity);GO:0004674(protein serine/threonine kinase activity);GO:0004713(protein-tyrosine kinase activity);GO:0005524(ATP binding);GO:0016301(kinase activity);GO:0016740(transferase activity);GO:0046872(metal ion binding)	GO:0000922(spindle pole)	18.6392	20.0502	21.412	22.3139	16.6945	15.7772	19.2393	24.5965	19.3447	21.863	16.2358	21.9179	1.13018	0.176549			0.0950588		1.34997	0.432929			0.171684		1.00251	0.00362143			0.985697
M300021438	M300021438	ENSMUSG00000055409	-	338352	Nell1	NEL-like 1 (chicken) [Source:MarkerSymbol;Acc:MGI:2443902]	GO:0007155(cell adhesion)	GO:0005198(structural molecule activity);GO:0005509(calcium ion binding);GO:0016301(kinase activity)	-	5.62048	7.00724	6.75674	7.06883	6.73728	6.41187	7.07362	8.70376	6.31386	6.91279	6.57457	7.88869	1.09486	0.130746			0.488106		1.19988	0.262889			0.254654		1.14117	0.190519			0.360631
M200016167	M200016167	ENSMUSG00000029097	NM_030208	78890	2310079F23Rik	RIKEN cDNA 2310079F23 gene [Source:MarkerSymbol;Acc:MGI:1926140]	-	GO:0008168(methyltransferase activity);GO:0016740(transferase activity)	-	14.1234	11.967	20.8712	14.9389	10.5158	6.88336	8.69115	9.4363	13.0452	17.9051	8.69958	9.06372	1.37254	0.456849			0.263484		1.04186	0.0591576			0.862442		0.50621	-0.982192			0.0978373
M200015982	M200015982	ENSMUSG00000033249	NM_011939	-	Hsf4	heat shock transcription factor 4 [Source:MarkerSymbol;Acc:MGI:1347058]	GO:0006350(transcription);GO:0006355(regulation of transcription, DNA-dependent);GO:0006457(protein folding);GO:0006986(response to unfolded protein);GO:0008284(positive regulation of cell proliferation);GO:0043010(camera-type eye development);GO:0045597(positive regulation of cell differentiation);GO:0048468(cell development)	GO:0003677(DNA binding);GO:0003700(transcription factor activity);GO:0043565(sequence-specific DNA binding)	GO:0005634(nucleus)	1.20663	1.27497	1.32681	1.6883	1.19104	0.880436	1.2381	1.77422	1.2408	1.50756	1.03574	1.50616	1.21499	0.280942			0.284069		1.45419	0.54022			0.268209		0.999074	-0.00133704			0.996946
M200015957	M200015957	ENSMUSG00000017740	NM_020333	57138	Slc12a5	solute carrier family 12, member 5 [Source:MarkerSymbol;Acc:MGI:1862037]	GO:0006810(transport);GO:0006811(ion transport);GO:0006813(potassium ion transport);GO:0006814(sodium ion transport);GO:0006821(chloride transport);GO:0006873(cell ion homeostasis);GO:0007268(synaptic transmission)	GO:0005215(transporter activity);GO:0015293(symporter activity);GO:0015377(cation:chloride symporter activity);GO:0015379(potassium:chloride symporter activity);GO:0030955(potassium ion binding)	GO:0005886(plasma membrane);GO:0016020(membrane);GO:0016021(integral to membrane)	17.0648	18.7456	17.9435	17.0445	15.6905	13.2086	14.2397	13.4948	17.9052	17.494	14.4496	13.8672	0.977035	-0.0335172			0.708209		0.9597	-0.0593445			0.697115		0.792686	-0.335178			0.0249427	$
M200015784	M200015784	ENSMUSG00000040272	-	329470	2610203E10Rik	RIKEN cDNA 2610203E10 gene [Source:MarkerSymbol;Acc:MGI:1919717]	GO:0009058(biosynthetic process)	GO:0008483(transaminase activity);GO:0016847(1(aminocyclopropane-1(carboxylate synthase activity)	-	31.6011	41.1214	40.5306	42.7738	54.38	47.5806	38.6579	44.0847	36.3612	41.6522	50.9803	41.3713	1.14551	0.195992			0.392399		0.811515	-0.30131			0.157798		0.993255	-0.00976369			0.932496
M200015751	M200015751	ENSMUSG00000008843	NM_020504	57255	Cldn13	claudin 13 [Source:MarkerSymbol;Acc:MGI:1913102]	-	GO:0005198(structural molecule activity)	GO:0005615(extracellular space);GO:0005923(tight junction);GO:0016020(membrane);GO:0016021(integral to membrane)	3.27819	2.61516	3.59461	3.93	3.81919	3.07742	3.49641	4.30419	2.94668	3.76231	3.4483	3.9003	1.2768	0.352529			0.159323		1.13108	0.177698			0.496432		1.03668	0.051967			0.782234
M200015541	M200015541	ENSMUSG00000022179	NM_028890	74359	4931414P19Rik	RIKEN cDNA 4931414P19 gene [Source:MarkerSymbol;Acc:MGI:1921609]	-	-	-	99.8835	108.633	108.465	102.41	136.91	131.565	108.76	111.765	104.258	105.437	134.238	110.262	1.01131	0.0162216			0.845204		0.821397	-0.283849			0.0159632	$	1.04576	0.0645569			0.289557
M200015508	M200015508	ENSMUSG00000024780	NM_025950	67072	Cdc37l1	cell division cycle 37 homolog (S. cerevisiae)-like 1 [Source:MarkerSymbol;Acc:MGI:1914322]	GO:0000074(regulation of progression through cell cycle);GO:0000910(cytokinesis);GO:0051301(cell division)	GO:0005515(protein binding)	GO:0005737(cytoplasm)	135.757	121.406	145.49	153.847	190.026	130.093	133.516	158.344	128.582	149.668	160.06	145.93	1.16399	0.219084			0.126336		0.911723	-0.133333			0.705623		0.975021	-0.0364948			0.802165
M200012788	M200012788	ENSMUSG00000037933	NM_029791	-	Bicd2	bicaudal D homolog 2 (Drosophila) [Source:MarkerSymbol;Acc:MGI:1924145]	GO:0007018(microtubule-based movement)	GO:0005515(protein binding)	GO:0005794(Golgi apparatus);GO:0005856(cytoskeleton)	83.5398	89.5305	95.6658	116.128	80.6678	73.4518	85.8668	98.2815	86.5351	105.897	77.0598	92.0741	1.22374	0.291303			0.210986		1.19484	0.256817			0.17164		0.86947	-0.201792			0.367418
M200012772	M200012772	ENSMUSG00000029802	NM_011920	-	Abcg2	ATP-binding cassette, sub-family G (WHITE), member 2 [Source:MarkerSymbol;Acc:MGI:1347061]	GO:0006810(transport)	GO:0000166(nucleotide binding);GO:0005524(ATP binding);GO:0016887(ATPase activity);GO:0017111(nucleoside-triphosphatase activity)	GO:0016020(membrane);GO:0016021(integral to membrane)	151.082	145.909	170.96	196.942	372.638	303.894	1756.34	2162.92	148.496	183.951	338.266	1959.63	1.23876	0.308902			0.115816		5.79315	2.53435	**		0.0157881	$	10.653	3.41319	***		0.0129063	$
M200012512	M200012512	ENSMUSG00000032279	NM_029573	67834	Idh3a	isocitrate dehydrogenase 3 (NAD+) alpha [Source:MarkerSymbol;Acc:MGI:1915084]	GO:0006099(tricarboxylic acid cycle);GO:0008152(metabolic process);GO:0044262(cellular carbohydrate metabolic process)	GO:0004449(isocitrate dehydrogenase (NAD+) activity);GO:0004450(isocitrate dehydrogenase (NADP+) activity);GO:0016491(oxidoreductase activity);GO:0016616(oxidoreductase activity, acting on the CH-OH group of donors, NAD or NADP as acceptor)	GO:0005739(mitochondrion)	639.976	669.156	735.302	773.921	1334.45	900.144	991.018	1256.79	654.566	754.612	1117.29	1123.9	1.15284	0.205196			0.0538377		1.00591	0.00850757			0.981649		1.48938	0.574711			0.110693
M200012473	M200012473	ENSMUSG00000028345	XM_485378	269536	Tex10	testis expressed gene 10 [Source:MarkerSymbol;Acc:MGI:1344413]	-	-	-	82.5994	78.1752	118.861	134.681	71.3474	54.7198	78.8047	93.0205	80.3873	126.771	63.0336	85.9126	1.57701	0.657188			0.0299523	$	1.36296	0.446748			0.171579		0.677698	-0.561285			0.0615512
M200012134	M200012134	ENSMUSG00000044496	NM_029841	77034	2510039O18Rik	RIKEN cDNA 2510039O18 gene [Source:MarkerSymbol;Acc:MGI:1924284]	-	-	-	195.856	183.612	223.929	217.144	178.388	144.677	205.664	213.87	189.734	220.536	161.532	209.767	1.16235	0.217039			0.0479472	$	1.29861	0.376966			0.108671		0.951168	-0.0722281			0.180412
M200012108	M200012108	ENSMUSG00000031766	NM_019415	20497	Slc12a3	solute carrier family 12, member 3 [Source:MarkerSymbol;Acc:MGI:108114]	GO:0006810(transport);GO:0006811(ion transport);GO:0006814(sodium ion transport);GO:0006821(chloride transport);GO:0006865(amino acid transport)	GO:0005215(transporter activity);GO:0005279(amino acid-polyamine transporter activity);GO:0005386(carrier activity);GO:0015293(symporter activity);GO:0015377(cation:chloride symporter activity);GO:0031402(sodium ion binding)	GO:0005887(integral to plasma membrane);GO:0016020(membrane);GO:0016021(integral to membrane)	0.888516	2.92457	2.87976	2.78698	4.45862	3.83763	2.62101	2.13708	1.90654	2.83337	4.14812	2.37904	1.48613	0.571561			0.4591		0.573523	-0.802076			0.0461143	$	0.839652	-0.252137			0.206484
M200013665	M200013665	ENSMUSG00000036699	NM_028325	-	Zcchc12	zinc finger, CCHC domain containing 12 [Source:MarkerSymbol;Acc:MGI:1919943]	-	GO:0003676(nucleic acid binding);GO:0008270(zinc ion binding);GO:0046872(metal ion binding)	-	87.9909	84.1122	97.3566	96.0041	87.5703	49.3962	27.1817	31.3886	86.0516	96.6804	68.4833	29.2851	1.12352	0.168022			0.0353715	$	0.427625	-1.22558		*	0.177999		0.302907	-1.72305		*	0.00107306	$$
M200013516	M200013516	ENSMUSG00000029392	NM_021430	75695	2900002H16Rik	RIKEN cDNA 2900002H16 gene [Source:MarkerSymbol;Acc:MGI:1922945]	-	-	-	149.329	159.536	192.738	184.579	200.007	145.295	149.249	154.977	154.432	188.658	172.651	152.113	1.22162	0.288798			0.0345615	$	0.881042	-0.182717			0.53309		0.806288	-0.310633			0.0180986	$
M200013484	M200013484	ENSMUSG00000021185	NM_145448	-	9030617O03Rik	RIKEN cDNA 9030617O03 gene [Source:MarkerSymbol;Acc:MGI:2444813]	-	-	GO:0005739(mitochondrion)	46.9398	45.2711	54.9615	51.3424	144.243	115.494	254.355	288.128	46.1054	53.1519	129.869	271.242	1.15283	0.205185			0.0714965		2.08858	1.06252	*		0.0237335	$	5.10314	2.35139	**		0.00600948	$$
M200013248	M200013248	ENSMUSG00000040018	NM_144874	226139	Cox15	COX15 homolog, cytochrome c oxidase assembly protein (yeast) [Source:MarkerSymbol;Acc:MGI:1920112]	GO:0006461(protein complex assembly);GO:0006784(heme a biosynthetic process);GO:0008535(cytochrome c oxidase complex assembly)	GO:0003674(molecular_function)	GO:0005739(mitochondrion);GO:0005743(mitochondrial inner membrane);GO:0016020(membrane);GO:0016021(integral to membrane);GO:0044429(mitochondrial part)	132.47	143.145	134.235	127.41	165.931	115.244	124.15	136.673	137.808	130.823	140.587	130.412	0.949314	-0.0750426			0.38516		0.927621	-0.108392			0.734291		0.996859	-0.00453817			0.959293
M200013220	M200013220	-	NM_023124	-	-	-	GO:0002474(antigen processing and presentation of peptide antigen via MHC class I);GO:0006952(defense response);GO:0006955(immune response);GO:0019882(antigen processing and presentation)	-	GO:0005886(plasma membrane);GO:0016020(membrane);GO:0016021(integral to membrane);GO:0042612(MHC class I protein complex)	16.033	17.9841	19.9689	19.3031	13.7267	14.4332	16.3197	16.3594	17.0086	19.636	14.0799	16.3396	1.15447	0.207237			0.12557		1.16049	0.214729			0.0236536	$	0.832125	-0.265128			0.01008	$
M200013016	M200013016	ENSMUSG00000027470	-	-	Mylk2	myosin, light polypeptide kinase 2, skeletal muscle [Source:MarkerSymbol;Acc:MGI:2139434]	-	-	-	35.5983	35.4052	43.0887	34.1532	32.8897	28.357	64.4501	64.5981	35.5017	38.621	30.6234	64.5241	1.08786	0.121496			0.557408		2.10702	1.07521	*		0.00444412	$$	1.6707	0.740454			0.0284917	$
M200012989	M200012989	ENSMUSG00000062501	-	78107	4930425F17Rik	RIKEN cDNA 4930425F17 gene [Source:MarkerSymbol;Acc:MGI:1925357]	-	-	-	32.6389	37.0537	35.8592	37.3751	39.7535	34.6115	34.5817	34.4893	34.8463	36.6171	37.1825	34.5355	1.05082	0.0715135			0.527231		0.92881	-0.106545			0.411491		0.94315	-0.0844406			0.111287
M200008913	M200008913	ENSMUSG00000021838	XM_127686	74480	Samd4	sterile alpha motif domain containing 4 [Source:MarkerSymbol;Acc:MGI:1921730]	GO:0045727(positive regulation of protein biosynthetic process)	GO:0030371(translation repressor activity)	GO:0019717(synaptosome)	114.815	114.892	158.719	150.116	86.1738	89.2781	103.57	110.903	114.854	154.418	87.726	107.237	1.34448	0.427045			0.0116154	$	1.2224	0.28972			0.0392173	$	0.694456	-0.526044			0.01405	$
M300022003	M300022003	ENSMUSG00000051354	-	268288	Samd3	sterile alpha motif domain containing 3 [Source:MarkerSymbol;Acc:MGI:2685469]	GO:0015986(ATP synthesis coupled proton transport)	GO:0046933(hydrogen ion transporting ATP synthase activity, rotational mechanism);GO:0046961(hydrogen ion transporting ATPase activity, rotational mechanism)	GO:0016469(proton-transporting two-sector ATPase complex)	2.90239	3.37916	4.52364	3.38455	2.99605	2.48005	2.07996	2.8457	3.14078	3.95409	2.73805	2.46283	1.25895	0.332226			0.318417		0.899484	-0.15283			0.61158		0.622856	-0.683029			0.16187
M200008692	M200008692	ENSMUSG00000026866	NM_027552	70789	Kynu	kynureninase (L-kynurenine hydrolase) [Source:MarkerSymbol;Acc:MGI:1918039]	GO:0006569(tryptophan catabolic process);GO:0008152(metabolic process);GO:0009435(NAD biosynthetic process);GO:0019363(pyridine nucleotide biosynthetic process)	GO:0008483(transaminase activity);GO:0016787(hydrolase activity);GO:0030170(pyridoxal phosphate binding);GO:0030429(kynureninase activity)	GO:0005737(cytoplasm)	1.04386		0.917074			0.890385		0.717927	1.04386	0.917074	0.890385	0.717927	0.878544	-0.186814					0.806311	-0.310592					0.782845	-0.353201
M200008677	M200008677	ENSMUSG00000003134	NM_018775	54610	Tbc1d8	TBC1 domain family, member 8 [Source:MarkerSymbol;Acc:MGI:1927225]	GO:0008150(biological_process);GO:0032313(regulation of Rab GTPase activity)	GO:0003674(molecular_function);GO:0005096(GTPase activator activity);GO:0005097(Rab GTPase activator activity)	GO:0005575(cellular_component);GO:0005622(intracellular);GO:0016020(membrane);GO:0016021(integral to membrane)	21.2797	21.2723	20.0158	17.1545	15.221	11.4425	8.52363	7.77862	21.276	18.5852	13.3318	8.15113	0.873527	-0.195076			0.200726		0.611406	-0.709796			0.114844		0.438583	-1.18908		*	0.0194892	$
M200008520	M200008520	ENSMUSG00000032840	XM_485677	76792	2410131K14Rik	RIKEN cDNA 2410131K14 gene [Source:MarkerSymbol;Acc:MGI:1924042]	-	-	-	41.9034	48.5388	53.481	52.7043	56.9571	56.8825	40.007	43.3675	45.2211	53.0926	56.9198	41.6872	1.17407	0.231516			0.142556		0.732386	-0.449324			0.0119557	$	0.78518	-0.348906			0.0221076	$
M200008505	M200008505	ENSMUSG00000009596	NM_028958	74469	Taf7l	TAF7-like RNA polymerase II, TATA box binding protein (TBP)-associated factor [Source:MarkerSymbol;Acc:MGI:1921719]	GO:0008150(biological_process);GO:0045449(regulation of transcription)	GO:0003674(molecular_function);GO:0003700(transcription factor activity)	GO:0005575(cellular_component);GO:0005634(nucleus)	2.62052	2.99317	2.95847	2.04714	2.6011	1.89282	3.14173	2.44538	2.80685	2.50281	2.24696	2.79356	0.891679	-0.165403			0.599785		1.24326	0.314128			0.385828		1.11617	0.158557			0.66252
M200016106	M200016106	ENSMUSG00000001089	NM_024452	-	Luzp1	leucine zipper protein 1 [Source:MarkerSymbol;Acc:MGI:107629]	GO:0008150(biological_process)	GO:0003674(molecular_function)	GO:0005634(nucleus)	140.378	137.943	153.036	150.852	105.364	78.3074	91.1516	85.2666	139.16	151.944	91.8359	88.2091	1.09186	0.126791			0.0159708	$	0.960508	-0.058131			0.817863		0.580537	-0.784539			0.00241601	$$
M200015930	M200015930	ENSMUSG00000042298	NM_028360	-	Ttc19	tetratricopeptide repeat domain 19 [Source:MarkerSymbol;Acc:MGI:1920045]	-	GO:0005488(binding)	-	100.108	107.55	127.656	125.123	115.296	87.7922	89.074	91.3344	103.829	126.389	101.544	90.2042	1.21729	0.283668			0.0290394	$	0.888327	-0.170838			0.497554		0.713701	-0.486609			0.00219341	$$
M200015905	M200015905	ENSMUSG00000038671	NM_029702	-	Arfrp1	ADP-ribosylation factor related protein 1 [Source:MarkerSymbol;Acc:MGI:1923938]	GO:0007264(small GTPase mediated signal transduction);GO:0007369(gastrulation)	GO:0000166(nucleotide binding);GO:0003924(GTPase activity);GO:0005515(protein binding);GO:0005525(GTP binding)	GO:0005622(intracellular);GO:0005624(membrane fraction)	217.7	243.786	270.469	247.184	339.108	252.369	249.818	285.493	230.743	258.827	295.739	267.656	1.12171	0.165703			0.249433		0.905041	-0.143945			0.610066		1.03411	0.0483909			0.71875
M200015720	M200015720	ENSMUSG00000023906	NM_018777	54419	Cldn6	claudin 6 [Source:MarkerSymbol;Acc:MGI:1859284]	GO:0016338(calcium-independent cell-cell adhesion)	GO:0005198(structural molecule activity);GO:0042802(identical protein binding)	GO:0005886(plasma membrane);GO:0005923(tight junction);GO:0016020(membrane);GO:0016021(integral to membrane)	3.47521	3.71307	4.23305	3.31291	4.64777	4.13769	5.25446	4.19697	3.59414	3.77298	4.39273	4.72572	1.04976	0.0700569			0.742834		1.0758	0.105415			0.627735		1.25252	0.324829			0.307018
M200015703	M200015703	ENSMUSG00000046523	NM_026214	-	Kctd4	potassium channel tetramerisation domain containing 4 [Source:MarkerSymbol;Acc:MGI:1914766]	GO:0006813(potassium ion transport)	GO:0005249(voltage-gated potassium channel activity);GO:0005515(protein binding)	GO:0008076(voltage-gated potassium channel complex);GO:0016020(membrane)	6.84553	7.36219	8.03551	7.90116	12.1895	8.64883	7.45095	7.57099	7.10386	7.96833	10.4192	7.51097	1.12169	0.165674			0.0835621		0.720879	-0.472172			0.242335		0.942602	-0.0852786			0.0366748	$
M200015470	M200015470	ENSMUSG00000031966	-	70893	Glb1l3	galactosidase, beta 1 like 3 [Source:MarkerSymbol;Acc:MGI:1918143]	GO:0005975(carbohydrate metabolic process);GO:0008152(metabolic process)	GO:0004565(beta-galactosidase activity);GO:0016787(hydrolase activity);GO:0016798(hydrolase activity, acting on glycosyl bonds);GO:0043169(cation binding)	GO:0009341(beta-galactosidase complex)	29.244	34.153	41.0512	41.5712	34.8965	31.8942	35.9904	32.6744	31.6985	41.3112	33.3954	34.3324	1.30325	0.382118			0.0600535		1.02806	0.0399218			0.715963		0.831067	-0.266963			0.0532529
M200015437	M200015437	ENSMUSG00000039133	-	-	Kif7	kinesin family member 7 [Source:MarkerSymbol;Acc:MGI:1098239]	-	-	-	3.90903	3.20594	2.97839	3.36109	3.52639	2.22076	3.08358	2.58759	3.55749	3.16974	2.87358	2.83559	0.891004	-0.166496			0.434859		0.98678	-0.0191998			0.961562		0.894581	-0.160716			0.397792
M200012742	M200012742	-	NM_053091	-	-	-	GO:0006118(electron transport)	GO:0004129(cytochrome-c oxidase activity);GO:0016491(oxidoreductase activity)	GO:0005739(mitochondrion);GO:0005751(mitochondrial respiratory chain complex IV);GO:0016020(membrane);GO:0016021(integral to membrane)	84.9985	96.2781	106.687	101.994	104.119	101.241	120.779	113.93	90.6383	104.34	102.68	117.354	1.15117	0.203103			0.154086		1.14291	0.192716			0.0585111		1.12473	0.169577			0.0884583
M200012706	M200012706	ENSMUSG00000035637	NM_080289	-	Grhpr	glyoxylate reductase/hydroxypyruvate reductase [Source:MarkerSymbol;Acc:MGI:1923488]	GO:0008152(metabolic process)	GO:0016491(oxidoreductase activity);GO:0016616(oxidoreductase activity, acting on the CH-OH group of donors, NAD or NADP as acceptor);GO:0030267(glyoxylate reductase (NADP) activity);GO:0048037(cofactor binding);GO:0051287(NAD binding)	-	226.644	236.935	274.95	237.28	293.116	212.304	493.673	534.556	231.79	256.115	252.71	514.114	1.10495	0.143975			0.338977		2.03441	1.02461	*		0.0287211	$	2.00736	1.0053	*		0.0114087	$
M200012393	M200012393	-	-	-	-	-	-	-	-	7.50353	8.5622	7.62766	5.93104	6.93196	4.76926	5.41186	4.39159	8.03287	6.77935	5.85061	4.90173	0.843952	-0.244767			0.336658		0.837814	-0.255299			0.510615		0.723037	-0.467858			0.198299
M200012307	M200012307	-	-	-	-	-	-	-	-	0.876798	1.24846		1.34769	1.38849	1.0076		0.945365	1.06263	1.34769	1.19804	0.945365	1.26826	0.342847					0.789091	-0.341736					0.701472	-0.511542
M200012087	M200012087	ENSMUSG00000027173	NM_144804	211896	Depdc7	DEP domain containing 7 [Source:MarkerSymbol;Acc:MGI:2139258]	GO:0007242(intracellular signaling cascade)	GO:0003677(DNA binding)	-	19.2198	18.8237	23.2518	19.3649	30.6525	18.195	18.8272	18.7013	19.0217	21.3083	24.4237	18.7642	1.12021	0.16377			0.362384		0.768277	-0.380301			0.459482		0.880604	-0.183435			0.320882
M200012063	M200012063	ENSMUSG00000049907	XM_355606	68939	Rasl11b	RAS-like, family 11, member B [Source:MarkerSymbol;Acc:MGI:1916189]	GO:0007264(small GTPase mediated signal transduction)	GO:0000166(nucleotide binding);GO:0005525(GTP binding)	GO:0005622(intracellular);GO:0016020(membrane)	92.9371	85.1561	116.261	92.1088	85.5124	63.7658	41.4864	37.6141	89.0466	104.185	74.6391	39.5503	1.17	0.226511			0.355147		0.529887	-0.916244			0.0864211		0.379617	-1.39738		*	0.0339893	$
M200013624	M200013624	ENSMUSG00000026526	NM_010209	14194	Fh1	fumarate hydratase 1 [Source:MarkerSymbol;Acc:MGI:95530]	GO:0006099(tricarboxylic acid cycle);GO:0006106(fumarate metabolic process)	GO:0003824(catalytic activity);GO:0004333(fumarate hydratase activity);GO:0016829(lyase activity)	GO:0005739(mitochondrion);GO:0045239(tricarboxylic acid cycle enzyme complex)	443.956	443.784	518.086	432.696	745.466	550.107	574.169	601.716	443.87	475.391	647.787	587.942	1.07101	0.0989779			0.537219		0.907617	-0.139844			0.605768		1.23675	0.306559			0.128868
M200013460	M200013460	ENSMUSG00000029804	NM_028705	-	Herc3	hect domain and RLD 3 [Source:MarkerSymbol;Acc:MGI:1921248]	GO:0006464(protein modification);GO:0006512(ubiquitin cycle);GO:0008150(biological_process)	GO:0003674(molecular_function);GO:0004842(ubiquitin-protein ligase activity)	GO:0005575(cellular_component);GO:0005622(intracellular)	10.3384	9.95246	11.3139	8.70841	21.0323	16.0973	22.0729	21.4872	10.1454	10.0112	18.5648	21.7801	0.986764	-0.0192231			0.928085		1.17319	0.230438			0.324958		2.17558	1.1214	*		0.0126288	$
M200013437	M200013437	ENSMUSG00000028145	-	-	Them4	thioesterase superfamily member 4 [Source:MarkerSymbol;Acc:MGI:1923028]	-	-	-	17.0734	21.3508	24.5857	24.2508	24.1437	25.6028	29.8914	28.3253	19.2121	24.4183	24.8732	29.1084	1.27099	0.345947			0.136		1.17027	0.22684			0.0583307		1.19207	0.253471			0.0279369	$
M200013191	M200013191	ENSMUSG00000046785	NM_175266	77781	Epm2aip1	EPM2A (laforin) interacting protein 1 [Source:MarkerSymbol;Acc:MGI:1925031]	GO:0008150(biological_process)	GO:0005515(protein binding)	GO:0005783(endoplasmic reticulum)	33.842	38.1216	40.2168	35.1027	31.118	23.1835	23.105	24.964	35.9818	37.6598	27.1507	24.0345	1.04663	0.065758			0.664736		0.885225	-0.175884			0.524323		0.638201	-0.647917			0.037637	$
M200013161	M200013161	ENSMUSG00000033080	NM_054068	114889	Vsx1	visual system homeobox 1 homolog (zebrafish) [Source:MarkerSymbol;Acc:MGI:1890816]	GO:0006350(transcription);GO:0006355(regulation of transcription, DNA-dependent);GO:0007275(multicellular organismal development);GO:0007601(visual perception);GO:0045449(regulation of transcription);GO:0050896(response to stimulus)	GO:0003677(DNA binding);GO:0003700(transcription factor activity);GO:0043565(sequence-specific DNA binding)	GO:0005634(nucleus)	6.91322	9.9675	6.97546	6.69986	15.7817	16.6425	14.7597	14.2186	8.44036	6.83766	16.2121	14.4891	0.810115	-0.303801			0.405631		0.893725	-0.162098			0.0771257		2.11902	1.0834	*		0.00157093	$$
M200012967	M200012967	ENSMUSG00000005951	NM_029031	74637	Carkl	carbohydrate kinase-like [Source:MarkerSymbol;Acc:MGI:1921887]	GO:0005975(carbohydrate metabolic process)	GO:0016301(kinase activity);GO:0016740(transferase activity)	-	22.3256	30.0684	33.1716	27.1324	47.0811	34.2857	30.3082	24.7825	26.197	30.152	40.6834	27.5453	1.15097	0.202853			0.505056		0.677065	-0.562634			0.200051		0.913547	-0.130449			0.589366
M200012932	M200012932	ENSMUSG00000009563	NM_152800	30933	Tor2a	torsin family 2, member A [Source:MarkerSymbol;Acc:MGI:1353596]	GO:0008150(biological_process);GO:0051085(chaperone cofactor-dependent protein folding)	GO:0000166(nucleotide binding);GO:0003674(molecular_function);GO:0005524(ATP binding)	GO:0005615(extracellular space);GO:0005783(endoplasmic reticulum)	354.773	421.501	451.448	399.482	349.876	360.214	321.308	316.991	388.137	425.465	355.045	319.149	1.09617	0.132474			0.470509		0.898898	-0.153771			0.0234988	$	0.750119	-0.414809			0.0552082
M200008871	M200008871	ENSMUSG00000074771	NM_175667	-	Ankrd5	ankyrin repeat domain 5 [Source:MarkerSymbol;Acc:MGI:2441685]	GO:0006355(regulation of transcription, DNA-dependent)	GO:0003677(DNA binding);GO:0003700(transcription factor activity);GO:0005509(calcium ion binding)	-	1.32227	1.08075			1.12063		1.20237		1.20151		1.12063	1.20237							1.07295	0.101581
M200008850	M200008850	ENSMUSG00000026672	NM_181848	-	Optn	optineurin [Source:MarkerSymbol;Acc:MGI:1918898]	GO:0000042(protein targeting to Golgi);GO:0007030(Golgi organization and biogenesis);GO:0008150(biological_process);GO:0043001(Golgi to plasma membrane protein transport)	GO:0003674(molecular_function);GO:0008022(protein C-terminus binding)	GO:0005575(cellular_component);GO:0005794(Golgi apparatus)	20.7856	25.9162	27.0712	20.9355	27.972	17.6691	14.5537	14.785	23.3509	24.0034	22.8205	14.6694	1.02794	0.0397614			0.885385		0.642814	-0.637526			0.254482		0.611137	-0.710431			0.0932893
M200008648	M200008648	ENSMUSG00000026686	NM_033652	-	Lmx1a	LIM homeobox transcription factor 1 alpha [Source:MarkerSymbol;Acc:MGI:1888519]	GO:0006350(transcription);GO:0006355(regulation of transcription, DNA-dependent);GO:0007275(multicellular organismal development);GO:0007411(axon guidance);GO:0007417(central nervous system development);GO:0030182(neuron differentiation);GO:0045449(regulation of transcription);GO:0045665(negative regulation of neuron differentiation)	GO:0003677(DNA binding);GO:0003700(transcription factor activity);GO:0008270(zinc ion binding);GO:0043565(sequence-specific DNA binding);GO:0046872(metal ion binding)	GO:0005634(nucleus)	4.6041	3.66801	3.52623	2.51379	1.47276	1.68921	1.68161	1.29088	4.13606	3.02001	1.58099	1.48624	0.730167	-0.453702			0.246913		0.940074	-0.0891541			0.712684		0.492132	-1.02288		*	0.105686
M200008629	M200008629	ENSMUSG00000029915	NM_021364	23845	Clec5a	C-type lectin domain family 5, member a [Source:MarkerSymbol;Acc:MGI:1345151]	GO:0006955(immune response)	GO:0005529(sugar binding)	GO:0005615(extracellular space);GO:0016020(membrane);GO:0016021(integral to membrane)			1.12963	1.30959	1.2394					1.21961	1.2394
M200008478	M200008478	-	NM_020270	56807	-	-	GO:0006810(transport);GO:0015031(protein transport)	-	GO:0008021(synaptic vesicle);GO:0016020(membrane);GO:0016021(integral to membrane)	310.283	307.015	379.418	296.342	673.724	618.971	528.907	409.333	308.649	337.88	646.347	469.12	1.09471	0.130543			0.554779		0.725802	-0.462353			0.114499		1.38842	0.473446			0.213211
M200008446	M200008446	ENSMUSG00000030237	NM_030687	28250	Slco1a4	solute carrier organic anion transporter family, member 1a4 [Source:MarkerSymbol;Acc:MGI:1351896]	GO:0006810(transport);GO:0006811(ion transport);GO:0008150(biological_process)	GO:0005215(transporter activity);GO:0008514(organic anion transporter activity)	GO:0005575(cellular_component);GO:0016020(membrane);GO:0016021(integral to membrane)	6.11423	5.25303	7.27442	5.34555	3.8896	3.63187			5.68363	6.30998	3.76073		1.1102	0.150823			0.613292
M300007734	M300007734	ENSMUSG00000031495	NM_130904	-	Cd209d	CD209d antigen [Source:MarkerSymbol;Acc:MGI:2157947]	GO:0006897(endocytosis);GO:0007157(heterophilic cell adhesion)	GO:0004872(receptor activity);GO:0005509(calcium ion binding);GO:0005529(sugar binding);GO:0005537(mannose binding);GO:0042803(protein homodimerization activity);GO:0046872(metal ion binding)	GO:0016020(membrane);GO:0016021(integral to membrane)	4.56126	6.823	6.05155	7.54493	8.21492	8.25303	7.80126	8.42183	5.69213	6.79824	8.23398	8.11155	1.19432	0.256193			0.50012		0.985131	-0.0216123			0.731725		1.19318	0.254815			0.245825
M300007691	M300007691	ENSMUSG00000031376	NM_177236	-	Atp2b3	ATPase, Ca++ transporting, plasma membrane 3 [Source:MarkerSymbol;Acc:MGI:1347353]	GO:0006810(transport);GO:0006811(ion transport);GO:0006812(cation transport);GO:0006816(calcium ion transport);GO:0008152(metabolic process)	GO:0000166(nucleotide binding);GO:0000287(magnesium ion binding);GO:0005388(calcium-transporting ATPase activity);GO:0005509(calcium ion binding);GO:0005516(calmodulin binding);GO:0005524(ATP binding);GO:0015662(ATPase activity, coupled to transmembrane movement of ions, phosphorylative mechanism);GO:0016787(hydrolase activity);GO:0016820(hydrolase activity, acting on acid anhydrides, catalyzing …	GO:0016020(membrane);GO:0016021(integral to membrane)		1.87427	0.816224		1.66332	1.01042		1.07646	1.87427	0.816224	1.33687	1.07646	0.43549	-1.19929		*			0.805208	-0.312566					1.31883	0.399256
M300007438	M300007438	ENSMUSG00000030800	NM_133351	-	Prss8	protease, serine, 8 (prostasin) [Source:MarkerSymbol;Acc:MGI:1923810]	GO:0006508(proteolysis)	GO:0004252(serine-type endopeptidase activity);GO:0004263(chymotrypsin activity);GO:0008233(peptidase activity);GO:0016787(hydrolase activity)	GO:0005615(extracellular space);GO:0016020(membrane);GO:0016021(integral to membrane)	1.41338	1.91883	0.862462	1.64987	1.32228	1.50267	1.17847	1.76553	1.6661	1.25616	1.41248	1.472	0.753952	-0.407454			0.473303		1.04214	0.0595504			0.864206		1.17182	0.228751			0.703223
M300007389	M300007389	ENSMUSG00000073838	NM_172745	233870	Tufm	Tu translation elongation factor, mitochondrial [Source:MarkerSymbol;Acc:MGI:1923686]	-	-	-	622.497	620.354	700.377	699.643	814.987	720.519	605.377	512.106	621.425	700.01	767.753	558.742	1.12646	0.171795			0.000207769	$$	0.727762	-0.458461			0.0877783		0.798191	-0.325195			0.093889
M300004005	M300004005	-	-	-	-	-	-	-	-	3.30502	2.73585	1.53296	2.16828	2.26541	1.29194	2.51622	1.41979	3.02043	1.85062	1.77868	1.96801	0.612699	-0.706749			0.111186		1.10644	0.14593			0.820356		1.06343	0.0887282			0.870102
M300003965	M300003965	ENSMUSG00000073433	NM_008113	14570	Arhgdig	Rho GDP dissociation inhibitor (GDI) gamma [Source:MarkerSymbol;Acc:MGI:108430]	-	-	-	51.6921	49.5315	54.1714	58.8819	25.46	24.2251	27.0994	23.1183	50.6118	56.5267	24.8425	25.1088	1.11687	0.159458			0.149919		1.01072	0.0153825			0.910017		0.444195	-1.17074		*	0.00949698	$$
M300003726	M300003726	ENSMUSG00000023387	XM_138942	74571	Kcnk16	-	GO:0006813(potassium ion transport)	GO:0005267(potassium channel activity)	GO:0005886(plasma membrane);GO:0016020(membrane)	28.8442	29.361	26.9293	24.1799	38.4318	31.7407	28.1037	27.3542	29.1026	25.5546	35.0862	27.729	0.878086	-0.187566			0.12658		0.790308	-0.339512			0.160444		1.08509	0.117812			0.266533
M400001002	M400001002	ENSMUSG00000027363	NM_019729	-	Usp8	ubiquitin specific peptidase 8 [Source:MarkerSymbol;Acc:MGI:1934029]	GO:0006265(DNA topological change);GO:0006511(ubiquitin-dependent protein catabolic process);GO:0006512(ubiquitin cycle);GO:0007265(Ras protein signal transduction)	GO:0003690(double-stranded DNA binding);GO:0004197(cysteine-type endopeptidase activity);GO:0004221(ubiquitin thiolesterase activity);GO:0004843(ubiquitin-specific protease activity);GO:0005515(protein binding);GO:0008233(peptidase activity);GO:0008234(cysteine-type peptidase activity);GO:0016787(hydrolase activity)	GO:0005622(intracellular)	60.3212	50.9083	47.5973	49.4983	77.5108	47.3928	65.6315	56.5686	55.6147	48.5478	62.4518	61.1	0.87293	-0.196062			0.278919		0.978354	-0.0315709			0.939329		1.25855	0.331767			0.113384
M300003479	M300003479	ENSMUSG00000022742	NM_007757;XM_489571	12892	Cpox	coproporphyrinogen oxidase [Source:MarkerSymbol;Acc:MGI:104841]	GO:0006779(porphyrin biosynthetic process);GO:0006783(heme biosynthetic process)	GO:0004109(coproporphyrinogen oxidase activity);GO:0016491(oxidoreductase activity)	GO:0005739(mitochondrion)	16.6396	16.2154	17.6584	18.4874	16.4514	11.5646	41.0159	36.5535	16.4275	18.0729	14.008	38.7847	1.10016	0.137714			0.0715826		2.76875	1.46924	*		0.0173715	$	2.14602	1.10166	*		0.0117933	$
M300003437	M300003437	ENSMUSG00000058550	NM_028610	433161	Dppa4	developmental pluripotency associated 4 [Source:MarkerSymbol;Acc:MGI:2157525]	-	-	GO:0005634(nucleus)	1.74866	1.63494	1.30724	1.37861	1.99341	1.38693	2.31872	2.29016	1.6918	1.34293	1.69017	2.30444	0.793784	-0.333181			0.0350875	$	1.36344	0.447247			0.180352		1.71599	0.779037			0.00159449	$$
M300003197	M300003197	ENSMUSG00000022309	NM_009640	-	Angpt1	angiopoietin 1 [Source:MarkerSymbol;Acc:MGI:108448]	GO:0001525(angiogenesis);GO:0007165(signal transduction);GO:0007169(transmembrane receptor protein tyrosine kinase signaling pathway);GO:0007275(multicellular organismal development);GO:0007492(endoderm development);GO:0030154(cell differentiation)	GO:0005102(receptor binding);GO:0005172(vascular endothelial growth factor receptor binding)	GO:0005615(extracellular space)	151.952	160.94	174.928	161.03	171.954	141.802	94.6061	98.5182	156.446	167.979	156.878	96.5621	1.07372	0.102614			0.298083		0.615523	-0.700115			0.0580499		0.574847	-0.798751			0.0100628	$
M300003163	M300003163	ENSMUSG00000022244	NM_008537	17117	Amacr	alpha-methylacyl-CoA racemase [Source:MarkerSymbol;Acc:MGI:1098273]	GO:0008152(metabolic process);GO:0008300(isoprenoid catabolic process)	GO:0008111(alpha-methylacyl-CoA racemase activity);GO:0016853(isomerase activity)	GO:0005739(mitochondrion);GO:0005777(peroxisome)	71.6934	59.9341	50.3362	48.9535	149.485	96.9046	98.5042	98.7516	65.8138	49.6449	123.195	98.6279	0.754323	-0.406745			0.111987		0.800586	-0.320871			0.448723		1.98667	0.990351			0.000205522	$$
M200016317	M200016317	ENSMUSG00000020608	NM_025695	67241	Smc6	structural maintenance of chromosomes 6 [Source:MarkerSymbol;Acc:MGI:1914491]	GO:0006259(DNA metabolic process);GO:0006281(DNA repair);GO:0006310(DNA recombination);GO:0006974(response to DNA damage stimulus)	GO:0000166(nucleotide binding);GO:0005524(ATP binding)	GO:0005622(intracellular);GO:0005634(nucleus);GO:0005694(chromosome)	198.584	163.597	203.616	187.06	155.101	117.792	147.387	159.664	181.091	195.338	136.447	153.525	1.07868	0.109262			0.538252		1.12517	0.17014			0.476181		0.785947	-0.347497			0.0557202
M300004545	M300004545	ENSMUSG00000025264	NM_175146	69499	Tsr2	TSR2, 20S rRNA accumulation, homolog (S. cerevisiae) [Source:MarkerSymbol;Acc:MGI:1916749]	-	-	-	366.271	278.469	340.654	315.38	279.38	215.213	329.86	310.26	322.37	328.017	247.296	320.06	1.01752	0.0250527			0.912927		1.29424	0.372102			0.162325		0.975743	-0.0354268			0.668123
M300004514	M300004514	ENSMUSG00000025209	NM_153796	226153	Peo1	progressive external ophthalmoplegia 1 (human) [Source:MarkerSymbol;Acc:MGI:2137410]	GO:0006260(DNA replication);GO:0006268(DNA unwinding during replication)	GO:0000166(nucleotide binding);GO:0003678(DNA helicase activity);GO:0004386(helicase activity);GO:0005524(ATP binding);GO:0016787(hydrolase activity)	GO:0005739(mitochondrion)	101.499	69.9043	88.5314	80.7381	70.9609	55.475	89.353	92.8361	85.7017	84.6348	63.2179	91.0945	0.987551	-0.0180729			0.953684		1.44096	0.527031			0.0723644		1.07633	0.106114			0.269335
M300004265	M300004265	ENSMUSG00000024673	NM_007641	12482	Ms4a1	membrane-spanning 4-domains, subfamily A, member 1 [Source:MarkerSymbol;Acc:MGI:88321]	GO:0006952(defense response);GO:0007165(signal transduction);GO:0042113(B cell activation)	GO:0004872(receptor activity)	GO:0005886(plasma membrane);GO:0016020(membrane);GO:0016021(integral to membrane)	3.74396	3.01418	3.50213	3.84891	6.2428	5.08296	5.55456	5.40198	3.37907	3.67552	5.66288	5.47827	1.08773	0.121324			0.539423		0.9674	-0.0478149			0.782185		1.49047	0.575772			0.0108618	$
M300004236	M300004236	ENSMUSG00000052026	NM_201353	240332	Slc6a7	solute carrier family 6 (neurotransmitter transporter, L-proline), member 7 [Source:MarkerSymbol;Acc:MGI:2147363]	GO:0006810(transport);GO:0006836(neurotransmitter transport);GO:0006865(amino acid transport)	GO:0005328(neurotransmitter:sodium symporter activity);GO:0015171(amino acid transporter activity);GO:0015293(symporter activity)	GO:0005887(integral to plasma membrane);GO:0016020(membrane);GO:0016021(integral to membrane)	3.26218	3.15587	2.32713	2.94655	3.80672	3.76186	3.22628	3.40097	3.20903	2.63684	3.78429	3.31363	0.821694	-0.283326			0.210226		0.875627	-0.191612			0.0348062	$	1.25667	0.329601			0.17016
M300000902	M300000902	ENSMUSG00000061046	NM_026897	68977	Haghl	hydroxyacylglutathione hydrolase-like [Source:MarkerSymbol;Acc:MGI:1919877]	-	GO:0016787(hydrolase activity)	-	385.022	314.454	379.164	364.091	680.069	587.883	396.631	434.617	349.738	371.628	633.976	415.624	1.06259	0.0875826			0.605751		0.655583	-0.609149			0.0483753	$	1.11839	0.161422			0.16417
M300000865	M300000865	ENSMUSG00000006931	NM_176830	66180	1110036O03Rik	RIKEN cDNA 1110036O03 gene [Source:MarkerSymbol;Acc:MGI:1913430]	-	-	GO:0005634(nucleus)	86.0911	70.5531	73.5787	73.452	107.62	102.236	146.639	142.542	78.3221	73.5154	104.928	144.591	0.938629	-0.0913738			0.599198		1.378	0.462572			0.00719409	$$	1.96681	0.975857			0.000830222	$$
M300000661	M300000661	ENSMUSG00000005320	-	14186	Fgfr4	fibroblast growth factor receptor 4 [Source:MarkerSymbol;Acc:MGI:95525]	GO:0001759(induction of an organ);GO:0006468(protein amino acid phosphorylation);GO:0007165(signal transduction);GO:0030324(lung development)	GO:0000166(nucleotide binding);GO:0004672(protein kinase activity);GO:0004674(protein serine/threonine kinase activity);GO:0004713(protein-tyrosine kinase activity);GO:0004872(receptor activity);GO:0005007(fibroblast growth factor receptor activity);GO:0005524(ATP binding);GO:0016301(kinase activity);GO:0016740(transferase activity)	GO:0005615(extracellular space);GO:0016020(membrane);GO:0016021(integral to membrane)	12.32	11.6471	12.6263	11.659	14.7293	24.0079	43.1904	42.0048	11.9836	12.1427	19.3686	42.5976	1.01328	0.0190296			0.812424		2.19931	1.13705	*		0.0382301	$	3.50809	1.81069	*		0.000630523	$$
M300000633	M300000633	ENSMUSG00000005078	NM_024205	-	1200003C05Rik	RIKEN cDNA 1200003C05 gene [Source:MarkerSymbol;Acc:MGI:1915057]	-	-	-	236.71	221.852	226.837	233.008	413.914	386.564	563.84	629.489	229.281	229.922	400.239	596.664	1.0028	0.00403192			0.943686		1.49077	0.576058			0.0312449	$	2.59507	1.37577	*		0.00798498	$$
M300000382	M300000382	ENSMUSG00000003154	NM_021899	60611	Foxj2	forkhead box J2 [Source:MarkerSymbol;Acc:MGI:1926805]	GO:0006350(transcription);GO:0006355(regulation of transcription, DNA-dependent)	GO:0003677(DNA binding);GO:0003700(transcription factor activity);GO:0043565(sequence-specific DNA binding)	GO:0005634(nucleus)	42.694	45.0428	47.6298	41.2088	39.3432	41.2997	51.8248	46.7238	43.8684	44.4193	40.3215	49.2743	1.01256	0.0180045			0.886784		1.22204	0.289287			0.0818302		1.1093	0.149648			0.358042
M300000350	M300000350	ENSMUSG00000002948	NM_011944	-	Map2k7	mitogen activated protein kinase kinase 7 [Source:MarkerSymbol;Acc:MGI:1346871]	GO:0006468(protein amino acid phosphorylation);GO:0006950(response to stress);GO:0051403(stress-activated MAPK cascade)	GO:0000166(nucleotide binding);GO:0000287(magnesium ion binding);GO:0004672(protein kinase activity);GO:0004674(protein serine/threonine kinase activity);GO:0004708(MAP kinase kinase activity);GO:0004713(protein-tyrosine kinase activity);GO:0005515(protein binding);GO:0005524(ATP binding);GO:0016301(kinase activity);GO:0016740(transferase activity);GO:0046872(metal ion binding)	GO:0005634(nucleus);GO:0005737(cytoplasm)	76.2525	76.009	85.0064	80.6899	86.9862	83.0016	93.9809	84.8902	76.1307	82.8482	84.9939	89.4356	1.08824	0.121991			0.0898201		1.05226	0.0734898			0.465234		1.07951	0.110379			0.32067
M300000171	M300000171	ENSMUSG00000001260	NM_010252	14405	Gabrg1	gamma-aminobutyric acid (GABA-A) receptor, subunit gamma 1 [Source:MarkerSymbol;Acc:MGI:103156]	GO:0006457(protein folding);GO:0006810(transport);GO:0006811(ion transport);GO:0006821(chloride transport);GO:0007214(gamma-aminobutyric acid signaling pathway);GO:0007268(synaptic transmission)	GO:0004872(receptor activity);GO:0004890(GABA-A receptor activity);GO:0005216(ion channel activity);GO:0005230(extracellular ligand-gated ion channel activity);GO:0005254(chloride channel activity);GO:0030594(neurotransmitter receptor activity);GO:0031404(chloride ion binding)	GO:0005887(integral to plasma membrane);GO:0016020(membrane);GO:0016021(integral to membrane);GO:0045211(postsynaptic membrane)	38.0097	27.9487	34.5718	29.1784	57.6973	29.5081	20.1263	18.1763	32.9792	31.8751	43.6027	19.1513	0.966521	-0.0491266			0.864479		0.439223	-1.18697		*	0.225652		0.600824	-0.734986			0.0472214	$
M400000714	M400000714	-	-	-	-	-	-	-	-	28.6077	23.009	22.4673	17.6182	22.8554	15.8944	15.6527	14.5445	25.8083	20.0427	19.3749	15.0986	0.776599	-0.364758			0.259795		0.779287	-0.359772			0.348845		0.75332	-0.408665			0.185149
M200013765	M200013765	ENSMUSG00000029598	NM_023625	-	1300012G16Rik	RIKEN cDNA 1300012G16 gene [Source:MarkerSymbol;Acc:MGI:1919022]	GO:0008150(biological_process)	GO:0003674(molecular_function)	GO:0005615(extracellular space);GO:0005764(lysosome);GO:0016021(integral to membrane)	69.324	55.2863	87.0751	85.7882	130.339	114.43	280.496	257.076	62.3051	86.4316	122.385	268.786	1.38723	0.472209			0.075772		2.19624	1.13504	*		0.00922117	$$	3.10981	1.63683	*		0.00411074	$$
M300007650	M300007650	ENSMUSG00000031292	-	-	Cdkl5	cyclin-dependent kinase-like 5 [Source:MarkerSymbol;Acc:MGI:1278336]	GO:0006468(protein amino acid phosphorylation);GO:0008150(biological_process)	GO:0000166(nucleotide binding);GO:0004672(protein kinase activity);GO:0004674(protein serine/threonine kinase activity);GO:0005524(ATP binding);GO:0016301(kinase activity);GO:0016740(transferase activity)	GO:0005575(cellular_component)	6.97008	6.92864	5.64951	5.81219	10.9564	8.7796	3.97346	5.54395	6.94936	5.73085	9.86798	4.7587	0.824658	-0.278132			0.00471177	$$	0.482237	-1.05219		*	0.0625899		0.830367	-0.268179			0.343312
M300007610	M300007610	-	-	17698	-	-	-	GO:0005102(receptor binding);GO:0005198(structural molecule activity);GO:0005488(binding);GO:0008092(cytoskeletal protein binding)	GO:0001931(uropod);GO:0005737(cytoplasm);GO:0005856(cytoskeleton);GO:0016020(membrane);GO:0016323(basolateral plasma membrane);GO:0016324(apical plasma membrane);GO:0045177(apical part of cell)	88.3695	100.795	109.503	125.921	74.0141	91.8116	222.12	266.277	94.5822	117.712	82.9129	244.199	1.24454	0.315618			0.1537		2.94524	1.55839	*		0.0210964	$	2.07455	1.0528	*		0.0329745	$
M300007353	M300007353	ENSMUSG00000030670	NM_177382	-	Cyp2r1	cytochrome P450, family 2, subfamily r, polypeptide 1 [Source:MarkerSymbol;Acc:MGI:2449771]	GO:0006118(electron transport);GO:0042359(vitamin D metabolic process)	GO:0004497(monooxygenase activity);GO:0005506(iron ion binding);GO:0016491(oxidoreductase activity);GO:0020037(heme binding);GO:0030343(vitamin D3 25(hydroxylase activity);GO:0046872(metal ion binding)	GO:0005575(cellular_component);GO:0005783(endoplasmic reticulum);GO:0005792(microsome);GO:0016020(membrane)	1.81948	1.29602	1.77833	0.952348	1.87743	0.860356		1.56851	1.55775	1.36534	1.36889	1.56851	0.876481	-0.190205			0.73192		1.14582	0.196387					1.14881	0.200139
M300007320	M300007320	ENSMUSG00000030607	NM_007424	11595	Agc1	aggrecan 1 [Source:MarkerSymbol;Acc:MGI:99602]	GO:0001502(cartilage condensation);GO:0007155(cell adhesion);GO:0030166(proteoglycan biosynthetic process);GO:0030199(collagen fibril organization)	GO:0005509(calcium ion binding);GO:0005515(protein binding);GO:0005529(sugar binding);GO:0005540(hyaluronic acid binding)	GO:0005578(proteinaceous extracellular matrix);GO:0005604(basement membrane)	1.45111	1.46974		0.914586	1.09032	1.13973		2.03423	1.46042	0.914586	1.11502	2.03423	0.626248	-0.675195					1.82438	0.867405					2.22421	1.15329	*
M300003942	M300003942	ENSMUSG00000024143	NM_145491	104215	Rhoq	ras homolog gene family, member Q [Source:MarkerSymbol;Acc:MGI:1931553]	GO:0007264(small GTPase mediated signal transduction);GO:0008360(regulation of cell shape);GO:0030036(actin cytoskeleton organization and biogenesis)	GO:0000166(nucleotide binding);GO:0003924(GTPase activity);GO:0005515(protein binding);GO:0005525(GTP binding)	GO:0005622(intracellular);GO:0005886(plasma membrane);GO:0016020(membrane)	668.334	575.613	1537.37	1488.86	1399.95	969.049	2650.16	2677.47	621.974	1513.12	1184.5	2663.82	2.43276	1.2826	*		0.00342966	$$	2.2489	1.16922	*		0.0206393	$	1.76049	0.815973			0.000584656	$$
M300003917	M300003917	ENSMUSG00000024109	NM_020252	-	Nrxn1	neurexin I [Source:MarkerSymbol;Acc:MGI:1096391]	GO:0007155(cell adhesion);GO:0007268(synaptic transmission);GO:0007269(neurotransmitter secretion);GO:0007416(synaptogenesis)	GO:0005246(calcium channel regulator activity);GO:0005509(calcium ion binding);GO:0005515(protein binding);GO:0046872(metal ion binding)	GO:0005624(membrane fraction);GO:0016020(membrane);GO:0016021(integral to membrane);GO:0042734(presynaptic membrane)	410.505	320.838	398.368	347.731	863.416	625.697	903.37	993.682	365.671	373.05	744.556	948.526	1.02018	0.0288202			0.899187		1.27395	0.349307			0.249873		2.54263	1.34632	*		0.00799578	$$
M300003652	M300003652	ENSMUSG00000023047	NM_144547	110542	Amhr2	anti-Mullerian hormone type 2 receptor [Source:MarkerSymbol;Acc:MGI:105062]	GO:0001880(Mullerian duct regression);GO:0006468(protein amino acid phosphorylation);GO:0007165(signal transduction);GO:0007179(transforming growth factor beta receptor signaling pathway);GO:0007548(sex differentiation)	GO:0000166(nucleotide binding);GO:0000287(magnesium ion binding);GO:0004672(protein kinase activity);GO:0004674(protein serine/threonine kinase activity);GO:0004675(transmembrane receptor protein serine/threonine kinase activity);GO:0004713(protein-tyrosine kinase activity);GO:0004872(receptor activity);GO:0005024(transforming growth factor beta receptor activity);GO:0005026(transforming growth f…	GO:0005615(extracellular space);GO:0005887(integral to plasma membrane);GO:0016020(membrane);GO:0016021(integral to membrane)	2.00766	1.48724	2.35926	1.89508	3.35648	4.73065	1.2381	2.32298	1.74745	2.12717	4.04356	1.78054	1.2173	0.283682			0.389874		0.440339	-1.18331		*	0.122695		0.837046	-0.25662			0.616357
M300003624	M300003624	ENSMUSG00000023008	NM_011711	22379	Fmnl3	formin-like 3 [Source:MarkerSymbol;Acc:MGI:109569]	GO:0008150(biological_process);GO:0016043(cellular component organization and biogenesis);GO:0030036(actin cytoskeleton organization and biogenesis)	GO:0003779(actin binding);GO:0005515(protein binding);GO:0017048(Rho GTPase binding)	GO:0005575(cellular_component)	4.89109	3.71808	4.08819	3.77499	3.03608	2.09292	3.67266	4.01976	4.30458	3.93159	2.5645	3.84621	0.913349	-0.130762			0.601511		1.49979	0.584761			0.125433		0.978284	-0.031674			0.749944
M300003412	M300003412	ENSMUSG00000022621	NM_026817	-	Rabl2a	RAB, member of RAS oncogene family-like 2A [Source:MarkerSymbol;Acc:MGI:1915958]	-	-	-	7.50584	6.93666	7.21758	6.70704	9.30046	8.56243	7.00238	7.42663	7.22125	6.96231	8.93145	7.21451	0.964142	-0.0526826			0.568049		0.807765	-0.307993			0.056316		1.03622	0.0513346			0.526699
M300003373	M300003373	ENSMUSG00000022562	NM_153122	75475	Oplah	5-oxoprolinase (ATP-hydrolysing) [Source:MarkerSymbol;Acc:MGI:1922725]	-	GO:0003824(catalytic activity);GO:0016787(hydrolase activity);GO:0017168(5(oxoprolinase (ATP-hydrolyzing) activity)	-	133.213	111.64	127.261	114.394	91.4582	94.5225	36.0565	35.821	122.427	120.827	92.9904	35.9387	0.986936	-0.0189719			0.910316		0.386478	-1.37154		*	0.000724683	$$	0.297439	-1.74934		*	0.00569688	$$
M300003143	M300003143	ENSMUSG00000022210	-	28200	Dhrs4	dehydrogenase/reductase (SDR family) member 4 [Source:MarkerSymbol;Acc:MGI:90169]	GO:0008152(metabolic process);GO:0042574(retinal metabolic process)	GO:0001758(retinal dehydrogenase activity);GO:0004090(carbonyl reductase (NADPH) activity);GO:0016491(oxidoreductase activity)	GO:0005739(mitochondrion);GO:0005777(peroxisome)	507.847	447.764	560.156	542.187	463.558	688.459	558.784	607.92	477.806	551.171	576.009	583.352	1.15355	0.206077			0.144186		1.01275	0.0182753			0.954936		1.05839	0.0818652			0.343693
M400000912	M400000912	ENSMUSG00000026305	NM_008515	16978	Lrrfip1	leucine rich repeat (in FLII) interacting protein 1 [Source:MarkerSymbol;Acc:MGI:1342770]	-	-	-	23.9817	23.9567	29.8843	25.6504	7.6114	9.89348	29.5318	30.7651	23.9692	27.7674	8.75244	30.1485	1.15846	0.212209			0.214644		3.44458	1.78433	*		0.00365459	$$	1.08575	0.118694			0.393104
M200016257	M200016257	ENSMUSG00000001815	NM_007967	-	Evx2	even skipped homeotic gene 2 homolog [Source:MarkerSymbol;Acc:MGI:95462]	GO:0006355(regulation of transcription, DNA-dependent);GO:0007275(multicellular organismal development);GO:0045449(regulation of transcription)	GO:0003677(DNA binding);GO:0003700(transcription factor activity);GO:0043565(sequence-specific DNA binding)	GO:0005634(nucleus)	5.05501	6.1221	5.56857	5.17914	6.60743	7.12626	5.92948	7.42009	5.58855	5.37386	6.86685	6.67479	0.961583	-0.056517			0.741771		0.972031	-0.0409258			0.830403		1.24209	0.312764			0.233313
M300004482	M300004482	ENSMUSG00000025094	NM_172523	-	Slc18a2	solute carrier family 18 (vesicular monoamine), member 2 [Source:MarkerSymbol;Acc:MGI:106677]	GO:0006810(transport);GO:0006836(neurotransmitter transport);GO:0015904(tetracycline transport)	GO:0005215(transporter activity);GO:0005386(carrier activity);GO:0015520(tetracycline:hydrogen antiporter activity)	GO:0005887(integral to plasma membrane);GO:0016020(membrane);GO:0016021(integral to membrane)	3.90474	3.4973	4.53424	3.37805	2.91037	3.5561	4.21153	4.78945	3.70102	3.95614	3.23324	4.50049	1.06893	0.0961709			0.717659		1.39195	0.477103			0.099723		1.1376	0.185988			0.488303
M300004446	M300004446	ENSMUSG00000071528	-	66477	Usmg5	upregulated during skeletal muscle growth 5 [Source:MarkerSymbol;Acc:MGI:1891435]	-	-	GO:0005739(mitochondrion);GO:0005743(mitochondrial inner membrane);GO:0016020(membrane);GO:0016021(integral to membrane)	1812.39	1690.52	1881.71	1778.26	3694.44	2841.24	3560.96	4011.93	1751.46	1829.98	3267.84	3786.45	1.04483	0.063274			0.429462		1.1587	0.212507			0.394931		2.06912	1.04901	*		0.0136956	$
M300004201	M300004201	ENSMUSG00000024548	NM_053099	240427	Setbp1	SET binding protein 1 [Source:MarkerSymbol;Acc:MGI:1933199]	GO:0006355(regulation of transcription, DNA-dependent)	GO:0003677(DNA binding);GO:0005515(protein binding)	GO:0005634(nucleus)	8.9634	8.29435	9.1883	7.45962	6.30506	5.56526	4.34551	3.66777	8.62888	8.32396	5.93516	4.00664	0.964663	-0.051903			0.773416		0.675068	-0.566896			0.0614894		0.481338	-1.05488		*	0.0432634	$
M200001215	M200001215	ENSMUSG00000020321	NM_008618	17449	Mdh1	malate dehydrogenase 1, NAD (soluble) [Source:MarkerSymbol;Acc:MGI:97051]	GO:0006096(glycolysis);GO:0006099(tricarboxylic acid cycle);GO:0006100(tricarboxylic acid cycle intermediate metabolic process);GO:0006108(malate metabolic process)	GO:0004459(L-lactate dehydrogenase activity);GO:0016491(oxidoreductase activity);GO:0016615(malate dehydrogenase activity);GO:0030060(L-malate dehydrogenase activity)	GO:0005829(cytosol)	2607.48	2360.37	2521.69	2342.62	5162.21	3695.45	3658.49	4082.79	2483.93	2432.16	4428.83	3870.64	0.979157	-0.0303875			0.766698		0.873965	-0.194353			0.540751		1.59144	0.670337			0.0246801	$
M300000838	M300000838	ENSMUSG00000006641	NM_177870	-	Slc5a6	solute carrier family 5 (sodium-dependent vitamin transporter), member 6 [Source:MarkerSymbol;Acc:MGI:2660847]	GO:0006810(transport);GO:0006811(ion transport);GO:0006814(sodium ion transport)	GO:0005215(transporter activity);GO:0015293(symporter activity);GO:0031402(sodium ion binding)	GO:0016020(membrane);GO:0016021(integral to membrane)	24.5494	25.5361	26.5934	25.7595	33.043	25.7442	28.6165	31.8546	25.0428	26.1765	29.3936	30.2355	1.04527	0.0638749			0.22133		1.02864	0.0407442			0.85251		1.15507	0.207976			0.135901
M300000808	M300000808	ENSMUSG00000006456	NM_019869	56275	Rbm14	RNA binding motif protein 14 [Source:MarkerSymbol;Acc:MGI:1929092]	GO:0006260(DNA replication);GO:0006281(DNA repair);GO:0006310(DNA recombination);GO:0006350(transcription);GO:0006355(regulation of transcription, DNA-dependent);GO:0008150(biological_process);GO:0009725(response to hormone stimulus);GO:0016575(histone deacetylation);GO:0030520(estrogen receptor signaling pathway);GO:0042921(glucocorticoid receptor signaling pathway);GO:0045944(positive regulatio…	GO:0000166(nucleotide binding);GO:0003674(molecular_function);GO:0003676(nucleic acid binding);GO:0003723(RNA binding);GO:0016455(RNA polymerase II transcription mediator activity);GO:0030374(ligand-dependent nuclear receptor transcription coactivator activity);GO:0030674(protein binding, bridging)	GO:0000119(mediator complex);GO:0005575(cellular_component);GO:0005634(nucleus);GO:0005667(transcription factor complex);GO:0030529(ribonucleoprotein complex)	109.601	82.0702	105.746	96.9104	62.8597	59.849	112.041	108.622	95.8356	101.328	61.3544	110.331	1.05731	0.0804008			0.740553		1.79827	0.846606			0.0021556	$$	1.08885	0.12281			0.197707
M300000600	M300000600	ENSMUSG00000004709	NM_018729	677008	Cd244	CD244 natural killer cell receptor 2B4 [Source:MarkerSymbol;Acc:MGI:109294]	-	-	-							0.808388					0.808388
M300000564	M300000564	ENSMUSG00000004552	NM_007799	-	Ctse	cathepsin E [Source:MarkerSymbol;Acc:MGI:107361]	GO:0006508(proteolysis);GO:0019886(antigen processing and presentation of exogenous peptide antigen via MHC class II)	GO:0004190(aspartic-type endopeptidase activity);GO:0004193(cathepsin E activity);GO:0004194(pepsin A activity);GO:0005198(structural molecule activity);GO:0008130(neutrophil collagenase activity);GO:0008233(peptidase activity);GO:0016787(hydrolase activity);GO:0042803(protein homodimerization activity)	GO:0005615(extracellular space);GO:0005768(endosome);GO:0019028(viral capsid);GO:0019031(viral envelope)	0.911054		1.17365	1.26204	1.92164	0.816765	1.016	1.02408	0.911054	1.21784	1.3692	1.02004	1.33674	0.41872					0.744992	-0.424704			0.591988		0.837582	-0.255698			0.0468284	$
M300000326	M300000326	ENSMUSG00000002617	-	22700	Zfp40	zinc finger protein 40 [Source:MarkerSymbol;Acc:MGI:99185]	GO:0006355(regulation of transcription, DNA-dependent)	GO:0003676(nucleic acid binding);GO:0008270(zinc ion binding);GO:0046872(metal ion binding)	GO:0005622(intracellular)	30.2652	23.794	14.6889	13.6607	35.6228	23.8408	14.2785	18.5724	27.0296	14.1748	29.7318	16.4254	0.524419	-0.931207			0.059241		0.552453	-0.856076			0.167841		1.15877	0.212599			0.415232
M300000294	M300000294	ENSMUSG00000002266	NM_011769	-	Zim1	zinc finger, imprinted 1 [Source:MarkerSymbol;Acc:MGI:1341879]	GO:0006355(regulation of transcription, DNA-dependent)	GO:0003676(nucleic acid binding);GO:0008270(zinc ion binding);GO:0046872(metal ion binding)	GO:0005622(intracellular);GO:0005634(nucleus)	7.30189	6.87056	8.32961	8.1376	9.22869	6.897	8.36862	11.4284	7.08622	8.2336	8.06284	9.89851	1.16192	0.216507			0.03982	$	1.22767	0.295924			0.440625		1.20221	0.265688			0.390902
M300000119	M300000119	ENSMUSG00000000791	NM_008353	-	Il12rb1	interleukin 12 receptor, beta 1 [Source:MarkerSymbol;Acc:MGI:104579]	GO:0007166(cell surface receptor linked signal transduction)	GO:0004872(receptor activity);GO:0004896(hematopoietin/interferon-class (D200(domain) cytokine receptor activity);GO:0004907(interleukin receptor activity)	GO:0005887(integral to plasma membrane);GO:0016020(membrane);GO:0016021(integral to membrane)			1.12194	1.84298	1.23804	0.961178	2.63501	2.5591		1.48246	1.09961	2.59706							2.36181	1.23989	*		0.00906345	$$	1.75186	0.808884			0.0914944
M400000641	M400000641	-	-	639025	-	-	-	-	-	27.7986	36.1606	38.3765	36.942	29.7506	34.7958	30.7015	35.1847	31.9796	37.6592	32.2732	32.9431	1.1776	0.23585			0.312498		1.02075	0.0296366			0.86101		0.874767	-0.193029			0.18298
M200013731	M200013731	ENSMUSG00000032380	NM_010019	13143	Dapk2	death-associated kinase 2 [Source:MarkerSymbol;Acc:MGI:1341297]	GO:0006468(protein amino acid phosphorylation);GO:0006915(apoptosis);GO:0006917(induction of apoptosis);GO:0007243(protein kinase cascade)	GO:0000166(nucleotide binding);GO:0004672(protein kinase activity);GO:0004674(protein serine/threonine kinase activity);GO:0004685(calcium- and calmodulin-dependent protein kinase activity);GO:0004713(protein-tyrosine kinase activity);GO:0005516(calmodulin binding);GO:0005524(ATP binding);GO:0016301(kinase activity);GO:0016740(transferase activity);GO:0042802(identical protein binding)	GO:0005737(cytoplasm)	2.74045	2.36486	2.56156	2.27346	4.08015	2.94167	1.8791	3.32661	2.55266	2.41751	3.51091	2.60286	0.947058	-0.0784755			0.625607		0.741363	-0.431748			0.428012		1.07667	0.106574			0.825137
M300007577	M300007577	ENSMUSG00000031145	NM_175097	-	Lmo6	LIM domain only 6 [Source:MarkerSymbol;Acc:MGI:1859635]	-	GO:0008270(zinc ion binding);GO:0046872(metal ion binding)	-	11.1234	10.4356	8.55891	7.39481	9.26869	5.69028	7.31112	8.24459	10.7795	7.97686	7.47948	7.77785	0.740002	-0.434399			0.0535583		1.03989	0.0564334			0.886636		0.975052	-0.036449			0.814655
M400001293	M400001293	ENSMUSG00000030562	-	-	Nox4	NADPH oxidase 4 [Source:MarkerSymbol;Acc:MGI:1354184]	-	-	-	2.68903	1.3701	1.61808	1.18128	3.40762	2.34577		1.60787	2.02956	1.39968	2.87669	1.60787	0.689647	-0.53607			0.460266		0.558931	-0.839258					1.14874	0.200054
M300007286	M300007286	ENSMUSG00000030534	NM_178070	-	Vps33b	vacuolar protein sorting 33B (yeast) [Source:MarkerSymbol;Acc:MGI:2446237]	GO:0006810(transport);GO:0006904(vesicle docking during exocytosis);GO:0015031(protein transport);GO:0016192(vesicle-mediated transport)	-	GO:0016020(membrane)	93.3094	86.0852	79.8314	92.7213	111.802	85.4723	110.704	127.155	89.6973	86.2764	98.6371	118.93	0.961861	-0.0560996			0.688839		1.20573	0.269905			0.321211		1.37847	0.46307			0.0889564
M300007257	M300007257	-	NM_028913	74400	-	-	GO:0006355(regulation of transcription, DNA-dependent)	GO:0003676(nucleic acid binding);GO:0008270(zinc ion binding);GO:0046872(metal ion binding)	GO:0005622(intracellular);GO:0005634(nucleus)	2.14501	2.21068	1.63159	1.28351	2.08182	1.10258	1.28108	1.82877	2.17785	1.45755	1.5922	1.55492	0.669261	-0.579358			0.0554735		0.976588	-0.0341775			0.953068		1.06681	0.0933001			0.792416
M300003877	M300003877	ENSMUSG00000024045	NM_019774	56399	Akap8	A kinase (PRKA) anchor protein 8 [Source:MarkerSymbol;Acc:MGI:1928488]	-	-	-	83.0946	84.6604	93.4099	109.415	47.0911	37.1844	68.4788	74.0968	83.8775	101.412	42.1377	71.2878	1.20905	0.273876			0.160977		1.69178	0.758542			0.0361064	$	0.70295	-0.508506			0.0709312
M300003849	M300003849	ENSMUSG00000023991	NM_028767	74123	Foxp4	forkhead box P4 [Source:MarkerSymbol;Acc:MGI:1921373]	GO:0000122(negative regulation of transcription from RNA polymerase II promoter);GO:0006350(transcription);GO:0006355(regulation of transcription, DNA-dependent);GO:0007507(heart development);GO:0048617(embryonic foregut morphogenesis)	GO:0003676(nucleic acid binding);GO:0003677(DNA binding);GO:0003700(transcription factor activity);GO:0008270(zinc ion binding);GO:0016564(transcriptional repressor activity);GO:0042803(protein homodimerization activity);GO:0043565(sequence-specific DNA binding);GO:0046872(metal ion binding);GO:0046982(protein heterodimerization activity)	GO:0005622(intracellular);GO:0005634(nucleus)	6.49887	5.16789	7.82321	6.66371	3.73771	3.30676	3.70115	4.19695	5.83338	7.24346	3.52224	3.94905	1.24173	0.312346			0.251217		1.12118	0.165013			0.323403		0.545188	-0.875174			0.0347341	$
M300003595	M300003595	ENSMUSG00000022947	NM_173047	109857	Cbr3	carbonyl reductase 3 [Source:MarkerSymbol;Acc:MGI:1309992]	GO:0008152(metabolic process)	GO:0004090(carbonyl reductase (NADPH) activity);GO:0016491(oxidoreductase activity)	GO:0005829(cytosol)	158.065	179.015	166.873	197.86	115.438	125.143	149.189	182.555	168.54	182.366	120.29	165.872	1.08204	0.113751			0.536724		1.37893	0.463548			0.119745		0.909552	-0.136771			0.544066
M300003565	M300003565	ENSMUSG00000022875	-	-	Kng1	kininogen 1 [Source:MarkerSymbol;Acc:MGI:1097705]	-	-	-	1.79381				1.23521			0.842513	1.79381		1.23521	0.842513							0.682082	-0.551982
M300003334	M300003334	ENSMUSG00000022526	XM_147946	71591	Zfp251	zinc finger protein 251 [Source:MarkerSymbol;Acc:MGI:1918841]	GO:0006355(regulation of transcription, DNA-dependent)	GO:0003676(nucleic acid binding);GO:0008270(zinc ion binding);GO:0046872(metal ion binding)	GO:0005622(intracellular);GO:0005634(nucleus)	9.79011	10.3565	9.11899	9.81005	5.36588	4.3599	4.45706	5.415	10.0733	9.46452	4.86289	4.93603	0.939565	-0.0899355			0.306133		1.01504	0.0215371			0.925744		0.52153	-0.939178			0.0165868	$
M400000953	M400000953	ENSMUSG00000026666	-	-	LOC381346	-	-	-	-	64.0345	52.1643	56.4533	54.7974	57.2043	45.6058	44.0177	45.1779	58.0994	55.6253	51.4051	44.5978	0.957416	-0.0627818			0.719762		0.867576	-0.204937			0.363207		0.801754	-0.318769			0.00830036	$$
M300003096	M300003096	ENSMUSG00000022108	-	16432	Itm2b	integral membrane protein 2B [Source:MarkerSymbol;Acc:MGI:1309517]	GO:0006915(apoptosis);GO:0006917(induction of apoptosis)	GO:0005515(protein binding);GO:0005524(ATP binding)	GO:0005624(membrane fraction);GO:0016020(membrane);GO:0016021(integral to membrane)	9676.04	9169.31	10354.5	10480.9	10542.4	8054.27	5689.54	6816.14	9422.67	10417.7	9298.32	6252.84	1.1056	0.144826			0.0624869		0.67247	-0.572458			0.155493		0.600214	-0.736451			0.0180237	$
M300003074	M300003074	ENSMUSG00000022035	NM_145944	67179	Ccdc25	coiled-coil domain containing 25 [Source:MarkerSymbol;Acc:MGI:1914429]	-	-	-	146.475	149.562	134.273	140.533	122.528	99.4108	84.0455	110.131	148.019	137.403	110.97	97.0884	0.928278	-0.107371			0.0932042		0.87491	-0.192793			0.509266		0.706597	-0.50104			0.095161
M200016188	M200016188	ENSMUSG00000070569	-	100048116	9230110K08Rik	RIKEN cDNA 9230110K08 gene [Source:MarkerSymbol;Acc:MGI:1925157]	-	-	-	3.52234	3.79968	3.10138	4.77439	3.2349	1.89067	1.72458	2.51974	3.66101	3.93788	2.56279	2.12216	1.07563	0.105179			0.775026		0.828068	-0.272179			0.629422		0.538909	-0.891886			0.188996
M300004420	M300004420	ENSMUSG00000048720	NM_145952	209478	Tbc1d12	TBC1D12: TBC1 domain family, member 12 [Source:MarkerSymbol;Acc:MGI:2384803]	GO:0032313(regulation of Rab GTPase activity)	GO:0005097(Rab GTPase activator activity)	GO:0005622(intracellular)	120.024	129.336	147.716	160.341	210.864	180.695	219.505	241.687	124.68	154.028	195.78	230.596	1.23539	0.30497			0.0645883		1.17783	0.236137			0.204036		1.4971	0.582171			0.0266728	$
M400001079	M400001079	ENSMUSG00000070985	XM_131433	230161	Q0QBA1_MOUSE	similar to bile acid Coenzyme A: amino acid N-acyltransferase (LOC230161), mRNA [Source:RefSeq_dna;Acc:XR_002679]	-	-	-	6.09624	7.25453	6.17103	6.9874	5.82025	5.50091	6.17213	6.75328	6.67539	6.57922	5.66058	6.46271	0.985594	-0.020935			0.904466		1.1417	0.191188			0.136682		0.982291	-0.025777			0.837756
M300004124	M300004124	ENSMUSG00000024430	NM_027687	-	Cabyr	calcium-binding tyrosine-(Y)-phosphorylation regulated (fibrousheathin 2) [Source:MarkerSymbol;Acc:MGI:1918382]	GO:0007165(signal transduction)	GO:0005198(structural molecule activity);GO:0005509(calcium ion binding);GO:0008603(cAMP-dependent protein kinase regulator activity);GO:0046872(metal ion binding)	GO:0005634(nucleus);GO:0005856(cytoskeleton);GO:0009434(microtubule-based flagellum)	10.0183	12.4717	13.0492	12.6806	12.5238	11.366	9.7165	9.55656	11.245	12.8649	11.9449	9.63653	1.14406	0.194163			0.321583		0.806746	-0.309813			0.0585177		0.749056	-0.416855			0.00385096	$$
M300004096	M300004096	ENSMUSG00000024378	NM_133774	-	Stard4	StAR-related lipid transfer (START) domain containing 4 [Source:MarkerSymbol;Acc:MGI:2156764]	GO:0006694(steroid biosynthetic process);GO:0006810(transport);GO:0006869(lipid transport)	GO:0008289(lipid binding);GO:0015485(cholesterol binding);GO:0017127(cholesterol transporter activity)	GO:0005739(mitochondrion)	74.0852	77.3306	208.501	216.944	66.5121	61.1893	257.106	322.685	75.7079	212.723	63.8507	289.895	2.80978	1.49046	*		0.00108785	$$	4.5402	2.18276	**		0.0205306	$	1.36278	0.446557			0.14472
M300000779	M300000779	ENSMUSG00000006310	NM_021397	-	Zbtb32	zinc finger and BTB domain containing 32 [Source:MarkerSymbol;Acc:MGI:1891838]	GO:0001817(regulation of cytokine production);GO:0006350(transcription);GO:0006355(regulation of transcription, DNA-dependent);GO:0030097(hemopoiesis);GO:0042098(T cell proliferation)	GO:0003676(nucleic acid binding);GO:0003714(transcription corepressor activity);GO:0005515(protein binding);GO:0008270(zinc ion binding);GO:0046872(metal ion binding)	GO:0000228(nuclear chromosome);GO:0005622(intracellular);GO:0005634(nucleus)	5.28092	5.44175	4.87303	5.34099	5.32444	3.66043	3.71415	3.09046	5.36133	5.10701	4.49244	3.4023	0.952564	-0.0701125			0.412048		0.75734	-0.400986			0.344689		0.666202	-0.585967			0.048527	$
M300000746	M300000746	-	NM_027883	-	-	-	-	GO:0000166(nucleotide binding);GO:0003676(nucleic acid binding);GO:0003723(RNA binding);GO:0004386(helicase activity);GO:0005524(ATP binding);GO:0008270(zinc ion binding);GO:0016787(hydrolase activity)	GO:0005622(intracellular)	47.638	51.4054	49.3492	46.9593	69.9828	58.9966	76.7854	76.7469	49.5217	48.1542	64.4897	76.7661	0.972387	-0.040398			0.602291		1.19036	0.251401			0.154975		1.59417	0.672808			0.0017401	$$
M300000540	M300000540	ENSMUSG00000074406	NM_170759	232816	-	zinc finger protein 628 (Zfp628), mRNA [Source:RefSeq_dna;Acc:NM_170759]	GO:0006350(transcription);GO:0006355(regulation of transcription, DNA-dependent)	GO:0003676(nucleic acid binding);GO:0003677(DNA binding);GO:0003700(transcription factor activity);GO:0008270(zinc ion binding);GO:0046872(metal ion binding)	GO:0005622(intracellular);GO:0005634(nucleus)	14.7865	16.8071	21.3215	18.616	17.0728	16.7032	19.1832	21.3955	15.7968	19.9687	16.888	20.2894	1.2641	0.338107			0.132097		1.20141	0.264724			0.0936815		1.01606	0.022981			0.871331
M300000499	M300000499	ENSMUSG00000004032	NM_010360	14866	Gstm5	glutathione S-transferase, mu 5 [Source:MarkerSymbol;Acc:MGI:1309466]	GO:0008152(metabolic process)	GO:0004364(glutathione transferase activity);GO:0016740(transferase activity)	-	707.85	801.762	843.282	794.482	1573.47	1066.29	1181.23	1323.85	754.806	818.882	1319.88	1252.54	1.08489	0.117549			0.349613		0.948978	-0.0755534			0.822116		1.52957	0.613131			0.0289047	$
M300000277	M300000277	ENSMUSG00000057229	NM_025504	66349	2310004L02Rik	RIKEN cDNA 2310004L02 gene [Source:MarkerSymbol;Acc:MGI:1913599]	-	-	-	251.108	288.962	261.407	251.559	386.81	257.752	279.841	316.6	270.035	256.483	322.281	298.22	0.949815	-0.0742811			0.560003		0.925342	-0.111942			0.754207		1.16273	0.217514			0.15954
M300000252	M300000252	ENSMUSG00000060879	XM_138143	-	Rpl10	ribosomal protein 10 [Source:MarkerSymbol;Acc:MGI:105943]	-	-	-	5.1898	4.9271	5.549	4.84375	5.40871	4.05762	5.35131	5.85007	5.05845	5.19638	4.73317	5.60069	1.02727	0.0388112			0.749101		1.18329	0.242798			0.351529		1.07781	0.108099			0.448024
M300000067	M300000067	ENSMUSG00000000386	-	-	Mx1	myxovirus (influenza virus) resistance 1 [Source:MarkerSymbol;Acc:MGI:97243]	GO:0006955(immune response);GO:0009615(response to virus);GO:0045087(innate immune response)	GO:0000166(nucleotide binding);GO:0003924(GTPase activity);GO:0005515(protein binding);GO:0005525(GTP binding)	GO:0005634(nucleus)	11.7558	10.3645	13.5861	13.3579	13.8096	11.1224	12.2692	13.9977	11.0601	13.472	12.466	13.1334	1.21807	0.284598			0.0758389		1.05354	0.0752493			0.716677		0.974868	-0.0367214			0.735179
M300000032	M300000032	ENSMUSG00000000168	NM_145614	235339	Dlat	dihydrolipoamide S-acetyltransferase (E2 component of pyruvate dehydrogenase complex) [Source:MarkerSymbol;Acc:MGI:2385311]	GO:0006086(acetyl-CoA biosynthetic process from pyruvate);GO:0006096(glycolysis);GO:0008152(metabolic process)	GO:0004742(dihydrolipoyllysine-residue acetyltransferase activity);GO:0005515(protein binding);GO:0008415(acyltransferase activity);GO:0016740(transferase activity);GO:0031405(lipoic acid binding)	GO:0005739(mitochondrion);GO:0005967(mitochondrial pyruvate dehydrogenase complex);GO:0045254(pyruvate dehydrogenase complex)	342.105	386.538	399.483	388.566	392.306	299.758	376.425	434.742	364.321	394.024	346.032	405.583	1.08153	0.113073			0.323704		1.1721	0.229093			0.389955		1.02934	0.0417134			0.734373
M200013684	M200013684	ENSMUSG00000028243	NM_026534	68053	3110003A22Rik	RIKEN cDNA 3110003A22 gene [Source:MarkerSymbol;Acc:MGI:1915303]	-	-	-	37.4842	42.9602	38.883	36.3721	50.2702	31.6286	29.8145	35.5867	40.2222	37.6275	40.9494	32.7006	0.935492	-0.0962028			0.479795		0.798562	-0.324523			0.486907		0.869061	-0.202471			0.257962
M300007515	M300007515	ENSMUSG00000030972	NM_178758	272428	C730027J19Rik	RIKEN cDNA C730027J19 gene [Source:MarkerSymbol;Acc:MGI:2444086]	GO:0008152(metabolic process)	GO:0003824(catalytic activity)	-	10.5732	12.8541	12.2525	13.0612	15.9487	12.6193	14.2995	18.0233	11.7136	12.6569	14.284	16.1614	1.08052	0.111729			0.517292		1.13144	0.178158			0.530644		1.27689	0.352634			0.207235
M400001282	M400001282	ENSMUSG00000030507	NM_001005232	13172	Dbx1	developing brain homeobox 1 [Source:MarkerSymbol;Acc:MGI:94867]	GO:0006355(regulation of transcription, DNA-dependent);GO:0007275(multicellular organismal development);GO:0045449(regulation of transcription)	GO:0003677(DNA binding);GO:0003700(transcription factor activity);GO:0043565(sequence-specific DNA binding)	GO:0005634(nucleus);GO:0005667(transcription factor complex)	172.187	174.965	187.637	163.914	199.783	181.118	191.478	196.359	173.576	175.775	190.45	193.919	1.01267	0.018164			0.870879		1.01821	0.0260374			0.753598		1.10322	0.141722			0.272797
M300007193	M300007193	ENSMUSG00000030403	NM_009499	22323	Vasp	vasodilator-stimulated phosphoprotein [Source:MarkerSymbol;Acc:MGI:109268]	GO:0001843(neural tube closure);GO:0007411(axon guidance);GO:0030036(actin cytoskeleton organization and biogenesis)	GO:0003779(actin binding);GO:0005515(protein binding)	GO:0005856(cytoskeleton);GO:0005925(focal adhesion);GO:0030027(lamellipodium);GO:0030175(filopodium)	469.708	545.468	599.749	553.611	519.453	524.78	500.852	501.576	507.588	576.68	522.117	501.214	1.13612	0.184113			0.259591		0.959966	-0.058945			0.0161401	$	0.869138	-0.202344			0.0821185
M300007148	M300007148	ENSMUSG00000030335	NM_025595	-	Mrpl51	mitochondrial ribosomal protein L51 [Source:MarkerSymbol;Acc:MGI:1913743]	-	-	-	37.5725	42.5572	44.386	40.3625	39.3948	33.364	39.2914	42.8446	40.0649	42.3743	36.3794	41.068	1.05764	0.080851			0.545789		1.12888	0.174892			0.312288		0.969173	-0.0451744			0.67458
M300003817	M300003817	ENSMUSG00000023931	NM_172497	211482	Efhb	EF hand domain family, member B [Source:MarkerSymbol;Acc:MGI:3045296]	-	GO:0005509(calcium ion binding)	-	4.01923	3.31606	2.02175	3.11363	4.16716	2.96371	1.45296	1.45694	3.66765	2.56769	3.56544	1.45495	0.700092	-0.514383			0.232362		0.408072	-1.29311		*	0.0725539		0.566639	-0.819498			0.178405
M300003763	M300003763	ENSMUSG00000023830	NM_010515	16004	Igf2r	insulin-like growth factor 2 receptor [Source:MarkerSymbol;Acc:MGI:96435]	GO:0006810(transport)	GO:0004872(receptor activity);GO:0005215(transporter activity);GO:0005520(insulin-like growth factor binding)	GO:0005615(extracellular space);GO:0005634(nucleus);GO:0005641(nuclear envelope lumen);GO:0005764(lysosome);GO:0005768(endosome);GO:0016020(membrane);GO:0016021(integral to membrane);GO:0030140(trans-Golgi network transport vesicle)	58.8642	66.126	82.2476	79.605	61.6402	56.1658	91.5159	91.9644	62.4951	80.9263	58.903	91.7402	1.29492	0.372865			0.0412474	$	1.55748	0.639213			0.0069225	$$	1.13363	0.180945			0.0150141	$
M300003536	M300003536	ENSMUSG00000022828	NM_028812	74197	Gtf2e1	general transcription factor II E, polypeptide 1 (alpha subunit) [Source:MarkerSymbol;Acc:MGI:1921447]	-	-	-	313.386	341.887	343.233	317.629	281.537	210.907	242.874	258.188	327.636	330.431	246.222	250.531	1.00853	0.0122541			0.897385		1.0175	0.025031			0.915974		0.758196	-0.399357			0.0331353	$
M300003505	M300003505	ENSMUSG00000022793	NM_019804	-	B4galt4	UDP-Gal:betaGlcNAc beta 1,4-galactosyltransferase, polypeptide 4 [Source:MarkerSymbol;Acc:MGI:1928387]	GO:0005975(carbohydrate metabolic process)	GO:0003945(N-acetyllactosamine synthase activity);GO:0016740(transferase activity);GO:0016757(transferase activity, transferring glycosyl groups);GO:0030145(manganese ion binding);GO:0046872(metal ion binding)	GO:0005615(extracellular space);GO:0016020(membrane);GO:0016021(integral to membrane)	150.46	160.177	168.021	138.225	155.162	106.581	73.6188	86.2263	155.318	153.123	130.872	79.9226	0.985868	-0.0205334			0.901437		0.610694	-0.711479			0.179448		0.521948	-0.938021			0.0455277	$
M300003265	M300003265	ENSMUSG00000022408	NM_145986	213956	AW544981	expressed sequence AW544981 [Source:MarkerSymbol;Acc:MGI:2146227]	-	-	-	1.45424	1.16736		1.37634	1.55007	1.24055	1.8134	1.36306	1.3108	1.37634	1.39531	1.58823	1.04999	0.0703824					1.13826	0.186833			0.553308		1.15396	0.206589
M300003230	M300003230	ENSMUSG00000022350	NM_153548	-	E430025E21Rik	RIKEN cDNA E430025E21 gene [Source:MarkerSymbol;Acc:MGI:2146110]	-	-	-	321.458	302.242	385.978	300.48	509.034	353.394	541.672	528.695	311.85	343.229	431.214	535.184	1.10062	0.138319			0.548224		1.24111	0.31163			0.314529		1.55926	0.640864			0.0471777	$
M300003037	M300003037	ENSMUSG00000021973	NM_028643	68514	Efha1	EF hand domain family A1 [Source:MarkerSymbol;Acc:MGI:1915764]	-	-	-	307.571	331.538	357.744	293.674	467.017	358.231	314.06	317.775	319.555	325.709	412.624	315.918	1.01926	0.0275221			0.873779		0.76563	-0.385281			0.217565		0.969937	-0.0440363			0.789088
M300002994	M300002994	ENSMUSG00000021906	-	218885	Oxnad1	oxidoreductase NAD-binding domain containing 1 [Source:MarkerSymbol;Acc:MGI:1916953]	GO:0006118(electron transport)	GO:0016491(oxidoreductase activity)	-	120.312	112.38	127.725	104.217	173.94	106.423	153.706	162.058	116.346	115.971	140.181	157.882	0.996776	-0.00465829			0.978625		1.12627	0.171554			0.654678		1.36139	0.445082			0.0783146
M200016131	M200016131	ENSMUSG00000040482	NM_033613	112403	Dom3z	DOM-3 homolog Z (C. elegans) [Source:MarkerSymbol;Acc:MGI:1890444]	GO:0008150(biological_process)	GO:0003674(molecular_function);GO:0005515(protein binding)	GO:0005575(cellular_component)	78.0728	77.8048	100.601	87.0581	77.0356	68.8049	79.7604	71.6148	77.9388	93.8295	72.9203	75.6876	1.20389	0.267701			0.143545		1.03795	0.0537365			0.679831		0.80665	-0.309985			0.148565
M300004346	M300004346	ENSMUSG00000024853	NM_030109	319322	Sf3b2	splicing factor 3b, subunit 2 [Source:MarkerSymbol;Acc:MGI:2441856]	GO:0006397(mRNA processing)	GO:0003676(nucleic acid binding);GO:0005515(protein binding)	GO:0005634(nucleus)	1176.21	1083.64	1508.36	1150.75	1557.63	1111.44	1245.41	1079.83	1129.93	1329.56	1334.53	1162.62	1.17667	0.234711			0.392776		0.871179	-0.198959			0.545074		0.874441	-0.193567			0.486089
M400001051	M400001051	-	-	-	-	-	-	-	-	60.2195	78.0971	80.0517	72.5402	75.6894	80.8009	85.0546	78.2093	69.1583	76.296	78.2452	81.6319	1.10321	0.141705			0.538264		1.04328	0.0611325			0.510968		1.06994	0.0975269			0.403839
M300004053	M300004053	-	NM_053214	17916	-	-	GO:0007010(cytoskeleton organization and biogenesis)	GO:0000166(nucleotide binding);GO:0003774(motor activity);GO:0003779(actin binding);GO:0005516(calmodulin binding);GO:0005524(ATP binding)	GO:0005856(cytoskeleton);GO:0016459(myosin complex)	1.98967	2.1521	2.5972	2.4659	2.8731	2.29438	3.61084	2.78869	2.07089	2.53155	2.58374	3.19977	1.22245	0.289774			0.0477392	$	1.23842	0.308506			0.34514		1.26395	0.337945			0.24967
M300004023	M300004023	ENSMUSG00000024273	NM_026529	68046	2700062C07Rik	RIKEN cDNA 2700062C07 gene [Source:MarkerSymbol;Acc:MGI:1915296]	-	-	-	202.51	237.698	250.337	228.023	212.824	198.324	236.604	217.636	220.104	239.18	205.574	227.12	1.08667	0.119912			0.456511		1.10481	0.143796			0.212863		0.949577	-0.0746435			0.496748
M300000716	M300000716	ENSMUSG00000005716	NM_013645	-	Pvalb	parvalbumin [Source:MarkerSymbol;Acc:MGI:97821]	-	GO:0005509(calcium ion binding)	GO:0005737(cytoplasm);GO:0030424(axon)	80.2471	76.0721	91.2243	69.6196	93.6894	66.4106	64.6473	58.4097	78.1596	80.4219	80.05	61.5285	1.02895	0.041166			0.856114		0.768626	-0.379646			0.316623		0.765071	-0.386334			0.234901
M300000694	M300000694	ENSMUSG00000005547;ENSMUSG00000074254	NM_009997	13086	Cyp2a4	cytochrome P450, family 2, subfamily a, polypeptide 4 [Source:MarkerSymbol;Acc:MGI:88596]	GO:0006118(electron transport)	GO:0004497(monooxygenase activity);GO:0005506(iron ion binding);GO:0016491(oxidoreductase activity);GO:0016712(oxidoreductase activity, acting on paired donors, with incorporation or reduction of molecular oxygen, reduced flavin or flavopr);GO:0020037(heme binding);GO:0046872(metal ion binding);GO:0050381(unspecific monooxygenase activity)	GO:0005783(endoplasmic reticulum);GO:0005792(microsome);GO:0016020(membrane)	0.900491			0.738393	1.06256	1.29477			0.900491	0.738393	1.17867		0.819989	-0.286323
M300000452	M300000452	-	NM_007752	-	-	-	GO:0006810(transport);GO:0006811(ion transport);GO:0006825(copper ion transport);GO:0006826(iron ion transport)	GO:0004322(ferroxidase activity);GO:0005375(copper ion transporter activity);GO:0005507(copper ion binding);GO:0016491(oxidoreductase activity);GO:0046872(metal ion binding)	GO:0005615(extracellular space)	53.1959	38.415	33.4263	23.5901	106.243	65.3741	95.4958	91.3739	45.8054	28.5082	85.8085	93.4348	0.622377	-0.68414			0.1907		1.08888	0.12284			0.74604		3.27747	1.71258	*		0.00667803	$$
M300000416	M300000416	ENSMUSG00000003380	NM_010261	14470	Rabac1	Rab acceptor 1 (prenylated) [Source:MarkerSymbol;Acc:MGI:1201692]	-	GO:0042802(identical protein binding)	GO:0005794(Golgi apparatus);GO:0016020(membrane);GO:0016021(integral to membrane)	1668.44	1653.24	1988.41	1519.76	1906.22	1870.8	2733.38	2534.86	1660.84	1754.09	1888.51	2634.12	1.05614	0.0788037			0.729275		1.39481	0.480071			0.0177989	$	1.5017	0.586601			0.0744063
M300000224	M300000224	ENSMUSG00000001674	NM_025860	66942	Ddx18	DEAD (Asp-Glu-Ala-Asp) box polypeptide 18 [Source:MarkerSymbol;Acc:MGI:1914192]	-	GO:0000166(nucleotide binding);GO:0003676(nucleic acid binding);GO:0003723(RNA binding);GO:0004386(helicase activity);GO:0005524(ATP binding);GO:0008026(ATP-dependent helicase activity);GO:0016787(hydrolase activity)	-	400.573	462.786	504.813	429.784	461.644	430.297	669.341	573.645	431.68	467.298	445.971	621.493	1.08251	0.114383			0.540875		1.39357	0.478788			0.0733487		1.32997	0.411394			0.126619
M300000198	M300000198	ENSMUSG00000001493	NM_010791	17285	Meox1	mesenchyme homeobox 1 [Source:MarkerSymbol;Acc:MGI:103220]	GO:0001757(somite specification);GO:0006355(regulation of transcription, DNA-dependent);GO:0007275(multicellular organismal development);GO:0045449(regulation of transcription)	GO:0003677(DNA binding);GO:0003700(transcription factor activity);GO:0043565(sequence-specific DNA binding)	GO:0005634(nucleus);GO:0005667(transcription factor complex)	39.8147	48.352	56.6631	51.4977	45.9005	33.2469	44.8756	46.8528	44.0834	54.0804	39.5737	45.8642	1.22678	0.294871			0.182995		1.15896	0.212827			0.429502		0.848075	-0.237736			0.0970727
M300000003	M300000003	ENSMUSG00000048583	-	-	Igf2	insulin-like growth factor 2 [Source:MarkerSymbol;Acc:MGI:96434]	GO:0000074(regulation of progression through cell cycle);GO:0008283(cell proliferation);GO:0009887(organ morphogenesis)	GO:0005159(insulin-like growth factor receptor binding);GO:0005179(hormone activity);GO:0005515(protein binding);GO:0008083(growth factor activity);GO:0018445(prothoracicotrophic hormone activity)	GO:0005576(extracellular region);GO:0005615(extracellular space)	8.11184	10.8792	10.4918	9.06338	11.6828	11.0438	12.0397	6.65722	9.4955	9.77757	11.3633	9.34847	1.02971	0.0422329			0.872943		0.822693	-0.281575			0.534694		0.956114	-0.064746			0.89167
M200016384	M200016384	ENSMUSG00000063145	NM_028284	72569	Bbs5	Bardet-Biedl syndrome 5 (human) [Source:MarkerSymbol;Acc:MGI:1919819]	-	-	GO:0005622(intracellular)	37.2738	43.0288	41.4295	35.3971	22.8843	20.5998	26.7063	22.0471	40.1513	38.4133	21.7421	24.3767	0.956713	-0.0638423			0.717217		1.12118	0.165014			0.416755		0.634591	-0.656101			0.0664553
M200013646	M200013646	ENSMUSG00000050846	NM_030199	78834	Zfp623	zinc finger protein 623 [Source:MarkerSymbol;Acc:MGI:1926084]	-	GO:0003676(nucleic acid binding);GO:0008270(zinc ion binding);GO:0046872(metal ion binding)	GO:0005622(intracellular);GO:0005634(nucleus)	86.9241	78.0481	96.978	72.1608	54.0582	51.4025	63.3838	45.9389	82.4861	84.5694	52.7304	54.6614	1.02526	0.0359855			0.888907		1.03662	0.0518871			0.847063		0.646349	-0.629615			0.187389
M300018235	M300018235	ENSMUSG00000047390	NM_139219	246079	Defb9	defensin beta 9 [Source:MarkerSymbol;Acc:MGI:2179198]	GO:0006952(defense response);GO:0042742(defense response to bacterium)	-	GO:0005576(extracellular region);GO:0005615(extracellular space)		1.05774	0.816224		1.28087		1.01888		1.05774	0.816224	1.28087	1.01888	0.771672	-0.373941					0.79546	-0.330139					1.24829	0.31995
M300012731	M300012731	ENSMUSG00000040569	NM_145947	208890	Slc26a7	solute carrier family 26, member 7 [Source:MarkerSymbol;Acc:MGI:2384791]	GO:0006810(transport);GO:0006820(anion transport);GO:0006821(chloride transport)	GO:0005215(transporter activity);GO:0005253(anion channel activity);GO:0005254(chloride channel activity)	GO:0016021(integral to membrane)	1.20035	1.6825	0.77255	1.20959	1.91331	1.60847		1.56634	1.44143	0.991071	1.76089	1.56634	0.687562	-0.540439			0.300538		0.889515	-0.16891					1.58045	0.660332
M300012707	M300012707	ENSMUSG00000040524	NM_172536	214812	Zfp609	zinc finger protein 609 [Source:MarkerSymbol;Acc:MGI:2674092]	-	GO:0003676(nucleic acid binding);GO:0008270(zinc ion binding);GO:0046872(metal ion binding)	GO:0005622(intracellular)	43.893	51.1686	45.6398	47.0925	51.0353	44.6991	52.3549	39.4203	47.5308	46.3661	47.8672	45.8876	0.975497	-0.0357912			0.783273		0.958644	-0.0609323			0.809201		0.989679	-0.0149672			0.948076
M300012468	M300012468	ENSMUSG00000039983	NM_199310	269336	Ccdc32	coiled-coil domain containing 32 [Source:MarkerSymbol;Acc:MGI:2685477]	-	-	-	210.805	198.331	202.215	223.657	346.102	263.018	233.635	160.067	204.568	212.936	304.56	196.851	1.04091	0.0578417			0.569411		0.646346	-0.629621			0.191753		0.924461	-0.113315			0.715424
M300012441	M300012441	ENSMUSG00000039913	NM_172858	-	Pak7	p21 (CDKN1A)-activated kinase 7 [Source:MarkerSymbol;Acc:MGI:1920334]	GO:0006468(protein amino acid phosphorylation);GO:0006916(anti-apoptosis)	GO:0000166(nucleotide binding);GO:0004672(protein kinase activity);GO:0004674(protein serine/threonine kinase activity);GO:0004713(protein-tyrosine kinase activity);GO:0005524(ATP binding);GO:0016301(kinase activity);GO:0016740(transferase activity)	GO:0005739(mitochondrion)	4.27939	4.55164	4.35536	4.86	6.62406	5.81597	5.44013	4.73923	4.41551	4.60768	6.22002	5.08968	1.04352	0.0614591			0.571714		0.818274	-0.289344			0.168915		1.10461	0.143534			0.380466
M300012206	M300012206	ENSMUSG00000039492	XM_355541	381580	Ccdc27	coiled-coil domain containing 27 [Source:MarkerSymbol;Acc:MGI:2685881]	GO:0006412(translation)	GO:0003735(structural constituent of ribosome)	GO:0005622(intracellular);GO:0005840(ribosome)	7.15199	7.10236	7.60484	7.3427	11.2353	8.26735	10.0289	8.34529	7.12718	7.47377	9.75131	9.1871	1.04863	0.0685058			0.12168		0.942139	-0.0859879			0.772299		1.22924	0.297772			0.182006
M300012154	M300012154	ENSMUSG00000062713	NM_011377	20465	-	-	GO:0000122(negative regulation of transcription from RNA polymerase II promoter);GO:0000160(two-component signal transduction system (phosphorelay));GO:0006350(transcription);GO:0006355(regulation of transcription, DNA-dependent);GO:0007165(signal transduction);GO:0007275(multicellular organismal development);GO:0007399(nervous system development);GO:0009880(embryonic pattern specification);GO:00…	GO:0000155(two-component sensor activity);GO:0003677(DNA binding);GO:0003700(transcription factor activity);GO:0004871(signal transducer activity);GO:0005515(protein binding);GO:0016564(transcriptional repressor activity);GO:0030528(transcription regulator activity);GO:0046982(protein heterodimerization activity)	GO:0005634(nucleus)	1.5419	2.41041	2.70027	2.38776	2.31381	1.7449	3.28155	2.28795	1.97616	2.54402	2.02935	2.78475	1.28736	0.364412			0.343615		1.37223	0.456527			0.317795		1.09463	0.130439			0.689323
M300011925	M300011925	ENSMUSG00000039070	NM_027926	71791	Cpa4	carboxypeptidase A4 [Source:MarkerSymbol;Acc:MGI:1919041]	GO:0006508(proteolysis)	GO:0004180(carboxypeptidase activity);GO:0004182(carboxypeptidase A activity);GO:0008233(peptidase activity);GO:0008237(metallopeptidase activity);GO:0008270(zinc ion binding);GO:0016787(hydrolase activity);GO:0046872(metal ion binding)	GO:0005615(extracellular space)	2.83355	3.31705	2.77993	2.43531	3.04022	2.60292	2.47107	2.96593	3.0753	2.60762	2.82157	2.7185	0.847924	-0.237993			0.255863		0.963471	-0.0536866			0.78447		1.04252	0.0600753			0.748347
M300011900	M300011900	ENSMUSG00000039043	NM_027420	70420	2610034B18Rik	RIKEN cDNA 2610034B18 gene [Source:MarkerSymbol;Acc:MGI:1917670]	-	-	-	279.55	230.731	262.747	251.866	283.838	238.251	176.756	163.625	255.14	257.307	261.045	170.19	1.00849	0.0121978			0.938863		0.651958	-0.617148			0.0618998		0.66143	-0.596341			0.00944516	$$
M300008261	M300008261	ENSMUSG00000032452	NM_022319	64085	Clstn2	calsyntenin 2 [Source:MarkerSymbol;Acc:MGI:1929897]	GO:0007155(cell adhesion);GO:0007156(homophilic cell adhesion);GO:0009401(phosphoenolpyruvate-dependent sugar phosphotransferase system)	GO:0005351(sugar porter activity);GO:0005509(calcium ion binding);GO:0005515(protein binding)	GO:0005615(extracellular space);GO:0016020(membrane);GO:0016021(integral to membrane);GO:0045211(postsynaptic membrane)	23.1487	24.0728	27.8265	22.6659	30.0779	26.5215	28.701	32.2063	23.6108	25.2462	28.2997	30.4536	1.06927	0.0966227			0.596367		1.07611	0.105827			0.479237		1.20627	0.270547			0.236975
M300008233	M300008233	ENSMUSG00000032386	NM_019797	-	Trip4	thyroid hormone receptor interactor 4 [Source:MarkerSymbol;Acc:MGI:1928469]	GO:0006350(transcription);GO:0006355(regulation of transcription, DNA-dependent);GO:0006366(transcription from RNA polymerase II promoter);GO:0045449(regulation of transcription)	GO:0003713(transcription coactivator activity);GO:0004872(receptor activity);GO:0008270(zinc ion binding);GO:0016922(ligand-dependent nuclear receptor binding);GO:0030528(transcription regulator activity);GO:0046872(metal ion binding)	GO:0005634(nucleus);GO:0005737(cytoplasm)	82.294	67.9377	55.927	54.561	71.4841	47.9451	47.5404	52.0965	75.1159	55.244	59.7146	49.8185	0.735451	-0.4433			0.110302		0.834276	-0.261403			0.495878		0.901789	-0.149138			0.150058
M300007993	M300007993	ENSMUSG00000031948	NM_053092	631033	Kars	lysyl-tRNA synthetase [Source:MarkerSymbol;Acc:MGI:1934754]	GO:0006412(translation);GO:0006418(tRNA aminoacylation for protein translation);GO:0006422(aspartyl-tRNA aminoacylation);GO:0006430(lysyl-tRNA aminoacylation);GO:0008033(tRNA processing)	GO:0000049(tRNA binding);GO:0000166(nucleotide binding);GO:0003676(nucleic acid binding);GO:0004812(aminoacyl-tRNA ligase activity);GO:0004815(aspartate-tRNA ligase activity);GO:0004824(lysine-tRNA ligase activity);GO:0005515(protein binding);GO:0005524(ATP binding);GO:0016874(ligase activity)	GO:0005634(nucleus);GO:0005737(cytoplasm);GO:0005739(mitochondrion)	728.742	601.365	695.829	695.691	723.412	628.061	799.572	784.681	665.054	695.76	675.737	792.127	1.04617	0.0651193			0.677316		1.17224	0.22927			0.137339		1.13851	0.187141			0.00591742	$$
M300007968	M300007968	ENSMUSG00000053687	NM_176913	319446	Dpep2	dipeptidase 2 [Source:MarkerSymbol;Acc:MGI:2442042]	GO:0006508(proteolysis)	GO:0004237(membrane dipeptidase activity);GO:0008233(peptidase activity);GO:0008237(metallopeptidase activity);GO:0008238(exopeptidase activity);GO:0008239(dipeptidyl-peptidase activity);GO:0008270(zinc ion binding);GO:0016787(hydrolase activity);GO:0016805(dipeptidase activity);GO:0046872(metal ion binding);GO:0048503(GPI anchor binding)	GO:0016020(membrane)	8.70522	8.57523	7.8415	9.16531	11.5004	10.7229	9.48497	8.25327	8.64022	8.5034	11.1117	8.86912	0.984165	-0.0230282			0.856051		0.798182	-0.325211			0.0912571		1.04301	0.0607509			0.724995
M300013012	M300013012	ENSMUSG00000041073	XM_109794	192950	AB182283	cDNA sequence AB182283 [Source:MarkerSymbol;Acc:MGI:3603030]	GO:0006810(transport);GO:0015031(protein transport)	-	GO:0005634(nucleus)	19.3791	17.7338	20.9175	17.571	21.8417	20.6693	19.5264	18.2836	18.5565	19.2442	21.2555	18.905	1.03706	0.0525054			0.747607		0.889417	-0.169067			0.110605		0.982371	-0.0256599			0.866798
M300009430	M300009430	ENSMUSG00000034584	-	320051	Exph5	exophilin 5 [Source:MarkerSymbol;Acc:MGI:2443248]	GO:0006886(intracellular protein transport);GO:0008150(biological_process)	GO:0005515(protein binding);GO:0008270(zinc ion binding);GO:0017137(Rab GTPase binding)	GO:0005575(cellular_component)	1.0427			1.29524	0.870637		1.21638	1.63637	1.0427	1.29524	0.870637	1.42637	1.2422	0.312895					1.63831	0.712207					1.10124	0.139129
M300009382	M300009382	ENSMUSG00000034488	NM_010103	13612	Edil3	EGF-like repeats and discoidin I-like domains 3 [Source:MarkerSymbol;Acc:MGI:1329025]	GO:0007155(cell adhesion);GO:0007275(multicellular organismal development)	GO:0005509(calcium ion binding);GO:0005515(protein binding)	GO:0005615(extracellular space)	4.40906	6.2693	5.63122	4.91278	4.9295	3.95122	4.31436	7.17746	5.33918	5.272	4.44036	5.74591	0.987418	-0.0182671			0.952413		1.29402	0.371858			0.479098		1.08989	0.124185			0.778589
M300009122	M300009122	ENSMUSG00000034064	-	224143	9630046K23Rik	RIKEN cDNA 9630046K23 gene [Source:MarkerSymbol;Acc:MGI:2444232]	-	-	GO:0005615(extracellular space);GO:0005783(endoplasmic reticulum)	261.236	206.23	215.617	200.826	303.788	268.191	312.086	314.424	233.733	208.222	285.99	313.255	0.890852	-0.166742			0.464906		1.09534	0.131374			0.265966		1.50443	0.589216			0.00504299	$$
M300009086	M300009086	ENSMUSG00000034006	NM_025861	-	Pqlc1	PQ loop repeat containing 1 [Source:MarkerSymbol;Acc:MGI:1914193]	-	-	-	121.646	110.346	133.18	141.391	95.2184	105.005	92.4539	97.4093	115.996	137.285	100.111	94.9316	1.18353	0.243098			0.0928713		0.948259	-0.0766472			0.444636		0.691492	-0.532216			0.0125768	$
M300008828	M300008828	ENSMUSG00000033545	NM_133206	170737	Znrf1	zinc and ring finger 1 [Source:MarkerSymbol;Acc:MGI:2177308]	GO:0006512(ubiquitin cycle);GO:0008150(biological_process)	GO:0003674(molecular_function);GO:0005515(protein binding);GO:0008270(zinc ion binding);GO:0016874(ligase activity);GO:0046872(metal ion binding)	GO:0005575(cellular_component);GO:0016020(membrane)	45.0902	44.801	57.7164	61.3167	78.5855	95.7418	198.284	202.414	44.9456	59.5165	87.1637	200.349	1.32419	0.405109			0.0150168	$	2.29854	1.20072	*		0.00602194	$$	3.36628	1.75115	*		0.000378194	$$
M300008781	M300008781	ENSMUSG00000064247	NM_207279	403178	Plcxd1	phosphatidylinositol-specific phospholipase C, X domain containing 1 [Source:MarkerSymbol;Acc:MGI:2685422]	GO:0007242(intracellular signaling cascade)	GO:0004629(phospholipase C activity)	-	7.26136	6.61825	8.31713	8.34012	8.25496	8.59675	9.28023	9.90634	6.9398	8.32862	8.42586	9.59329	1.20012	0.263183			0.0497076	$	1.13855	0.187202			0.0820175		1.15185	0.203947			0.0562327
M300008515	M300008515	-	-	-	-	-	-	-	-	6.55541	7.29058	5.93403	5.39605	6.23587	3.79189	5.3921	6.42735	6.92299	5.66504	5.01388	5.90973	0.818294	-0.289309			0.109914		1.17867	0.237165			0.569231		1.04319	0.0610052			0.715646
M300008489	M300008489	ENSMUSG00000032872;ENSMUSG00000050550	-	266690	Cyb5r4	cytochrome b5 reductase 4 [Source:MarkerSymbol;Acc:MGI:2386848]	GO:0006118(electron transport);GO:0042168(heme metabolic process)	GO:0004128(cytochrome-b5 reductase activity);GO:0016491(oxidoreductase activity);GO:0020037(heme binding);GO:0046914(transition metal ion binding)	GO:0005737(cytoplasm)	85.3458	78.6749	69.0216	70.8127	75.2927	60.2977	66.2393	67.6329	82.0103	69.9171	67.7952	66.9361	0.852541	-0.230159			0.0727666		0.987328	-0.0183987			0.919585		0.957363	-0.0628619			0.119466
M300005066	M300005066	ENSMUSG00000064302	-	76707	Clasp1	CLIP associating protein 1 [Source:MarkerSymbol;Acc:MGI:1923957]	GO:0001578(microtubule bundle formation);GO:0007026(negative regulation of microtubule depolymerization);GO:0007049(cell cycle);GO:0007067(mitosis);GO:0051301(cell division)	GO:0005488(binding);GO:0005515(protein binding);GO:0008017(microtubule binding);GO:0043515(kinetochore binding);GO:0051010(microtubule plus-end binding)	GO:0000776(kinetochore);GO:0005794(Golgi apparatus);GO:0005813(centrosome);GO:0005856(cytoskeleton);GO:0005874(microtubule);GO:0005881(cytoplasmic microtubule);GO:0030981(cortical microtubule cytoskeleton)	43.9978	40.9842	42.2878	45.1881	63.4508	51.208	64.2555	58.0795	42.491	43.738	57.3294	61.1675	1.02935	0.0417274			0.611504		1.06695	0.0934899			0.631948		1.3985	0.483879			0.036242	$
M300005020	M300005020	ENSMUSG00000054545	NM_145079;NM_201410	100048293	Ugt1a6a	UDP glucuronosyltransferase 1 family, polypeptide A7C [Source:MarkerSymbol;Acc:MGI:3032636]	GO:0008152(metabolic process)	GO:0016740(transferase activity);GO:0016757(transferase activity, transferring glycosyl groups);GO:0016758(transferase activity, transferring hexosyl groups)	-	22.6232	19.3523	24.7614	21.9212	60.1253	46.2374	33.2504	39.3592	20.9878	23.3413	53.1813	36.3048	1.11214	0.153336			0.390729		0.682661	-0.550758			0.156082		1.55539	0.637277			0.0613648
M300004809	M300004809	ENSMUSG00000025857	NM_001004181	433956	Heatr2	HEAT repeat containing 2 [Source:MarkerSymbol;Acc:MGI:3616079]	-	GO:0005488(binding)	-	77.0738	70.9121	86.2479	79.9458	57.2732	56.6816	69.547	69.0498	73.9929	83.0969	56.9774	69.2984	1.12304	0.167407			0.174831		1.21624	0.282431			0.000981963	$$	0.833947	-0.261972			0.0486734	$
M300004771	M300004771	ENSMUSG00000025793	NM_008244	15239	Hgs	HGF-regulated tyrosine kinase substrate [Source:MarkerSymbol;Acc:MGI:104681]	GO:0006810(transport);GO:0006886(intracellular protein transport);GO:0015031(protein transport)	GO:0008270(zinc ion binding);GO:0016301(kinase activity);GO:0046872(metal ion binding)	GO:0005737(cytoplasm);GO:0016020(membrane)	183.535	149.253	184.023	176.358	213.713	206.245	322.424	270.732	166.394	180.19	209.979	296.578	1.08292	0.114921			0.514444		1.41242	0.498167			0.0801542		1.64592	0.71889			0.0468827	$
M300018100	M300018100	ENSMUSG00000047248	XM_204259	-	AU020772	expressed sequence AU020772 [Source:MarkerSymbol;Acc:MGI:2142166]	-	-	-	159.653	191.873	219.796	217.45	213.353	247.312	231.912	233.675	175.763	218.623	230.332	232.794	1.24385	0.31481			0.117521		1.01069	0.0153356			0.898162		1.06482	0.0906096			0.0105533	$
M300012668	M300012668	ENSMUSG00000066783	NM_177704	-	-	-	GO:0006886(intracellular protein transport);GO:0006887(exocytosis)	GO:0005515(protein binding);GO:0008270(zinc ion binding);GO:0017137(Rab GTPase binding);GO:0046872(metal ion binding)	-	38.7972	40.0865	46.2775	42.9305	45.2487	45.953	47.4429	50.03	39.4419	44.604	45.6009	48.7364	1.13088	0.177445			0.102477		1.06876	0.0959397			0.144266		1.09265	0.127827			0.189949
M300012631	M300012631	ENSMUSG00000055670	XM_111053	195018	Zzef1	zinc finger, ZZ-type with EF hand domain 1 [Source:MarkerSymbol;Acc:MGI:2444286]	GO:0008150(biological_process);GO:0030071(regulation of mitotic metaphase/anaphase transition)	GO:0003674(molecular_function);GO:0005509(calcium ion binding);GO:0005515(protein binding);GO:0008270(zinc ion binding)	GO:0005575(cellular_component);GO:0005680(anaphase-promoting complex)	18.154	15.9971	18.0447	18.0133	18.8171	16.6146	26.2488	25.419	17.0756	18.029	17.7158	25.8339	1.05584	0.078386			0.469967		1.45824	0.544226			0.0203744	$	1.43291	0.518947			0.00281832	$$
M300012400	M300012400	ENSMUSG00000039838	NM_173774	242773	Slc45a1	solute carrier family 45, member 1 [Source:MarkerSymbol;Acc:MGI:2653235]	GO:0006810(transport)	GO:0005351(sugar porter activity);GO:0015293(symporter activity)	GO:0016020(membrane);GO:0016021(integral to membrane)	13.3204	18.8187	20.8356	24.6436	40.2824	37.4929	22.0623	25.4363	16.0695	22.7396	38.8877	23.7493	1.41507	0.500878			0.184243		0.610715	-0.711429			0.020273	$	1.0444	0.062679			0.729773
M300012362	M300012362	ENSMUSG00000061535	NM_175425	109323	C1qtnf7	C1q and tumor necrosis factor related protein 7 [Source:MarkerSymbol;Acc:MGI:1925911]	GO:0006817(phosphate transport);GO:0051260(protein homooligomerization)	GO:0003674(molecular_function)	GO:0005615(extracellular space);GO:0005737(cytoplasm)	1.79463	1.58237	2.3949	1.95694	2.28204	2.75445	1.32623	2.32949	1.6885	2.17592	2.51825	1.82786	1.28867	0.365883			0.183094		0.725845	-0.462266			0.339177		0.84004	-0.251471			0.589896
M300012114	M300012114	ENSMUSG00000039361	NM_146194	-	Picalm	phosphatidylinositol binding clathrin assembly protein [Source:MarkerSymbol;Acc:MGI:2385902]	GO:0006461(protein complex assembly);GO:0006897(endocytosis);GO:0006898(receptor-mediated endocytosis);GO:0007275(multicellular organismal development);GO:0030097(hemopoiesis)	GO:0005543(phospholipid binding);GO:0005545(phosphatidylinositol binding);GO:0030276(clathrin binding)	GO:0005905(coated pit)	305.862	295.89	342.53	339.975	345.333	290.682	413.561	412.33	300.876	341.253	318.007	412.946	1.1342	0.181673			0.0158635	$	1.29854	0.376893			0.0738228		1.21009	0.275112			0.000391006	$$
M300012092	M300012092	ENSMUSG00000039307	NM_001001333	238023	Hexdc	hexosaminidase (glycosyl hydrolase family 20, catalytic domain) containing [Source:MarkerSymbol;Acc:MGI:3605542]	GO:0005975(carbohydrate metabolic process)	GO:0004563(beta-N-acetylhexosaminidase activity);GO:0016787(hydrolase activity);GO:0043169(cation binding)	-	79.7797	72.0941	79.2999	76.9536	99.994	92.1396	69.375	73.3926	75.9369	78.1267	96.0668	71.3838	1.02884	0.0410157			0.640389		0.743064	-0.428442			0.0304848	$	0.913692	-0.13022			0.101264
M300011867	M300011867	ENSMUSG00000038963	NM_148933	108115	Slco4a1	solute carrier organic anion transporter family, member 4a1 [Source:MarkerSymbol;Acc:MGI:1351866]	GO:0006810(transport);GO:0006811(ion transport);GO:0008150(biological_process)	GO:0003674(molecular_function);GO:0005215(transporter activity)	GO:0005575(cellular_component);GO:0016020(membrane);GO:0016021(integral to membrane)	3.85877	4.79293	4.56475	4.31555	4.08012	4.17122	6.00243	5.46308	4.32585	4.44015	4.12567	5.73275	1.02642	0.0376258			0.835093		1.38953	0.4746			0.0277613	$	1.29112	0.368619			0.0489708	$
M300011837	M300011837	ENSMUSG00000038902	NM_172683	-	Pogz	pogo transposable element with ZNF domain [Source:MarkerSymbol;Acc:MGI:2442117]	GO:0007275(multicellular organismal development);GO:0045449(regulation of transcription)	GO:0003676(nucleic acid binding);GO:0003677(DNA binding);GO:0008270(zinc ion binding);GO:0046872(metal ion binding)	GO:0005622(intracellular);GO:0005634(nucleus)	70.8492	56.1729	56.0962	52.951	47.1834	44.8456	53.931	47.478	63.511	54.5236	46.0145	50.7045	0.858491	-0.220126			0.353769		1.10192	0.140026			0.305086		0.929955	-0.104768			0.398787
M300008187	M300008187	ENSMUSG00000055720	NM_027086	69459	Ubl7	ubiquitin-like 7 (bone marrow stromal cell-derived) [Source:MarkerSymbol;Acc:MGI:1916709]	GO:0006464(protein modification);GO:0006605(protein targeting);GO:0006886(intracellular protein transport)	GO:0005515(protein binding)	GO:0016020(membrane)	43.4013	44.6158	46.3302	44.2865	62.5501	59.0759	48.7253	50.8808	44.0086	45.3083	60.813	49.8031	1.02953	0.0419923			0.388312		0.818954	-0.288145			0.0327891	$	1.0992	0.136458			0.094035
M300008161	M300008161	ENSMUSG00000032271	NM_010924	18113	Nnmt	nicotinamide N-methyltransferase [Source:MarkerSymbol;Acc:MGI:1099443]	-	GO:0008112(nicotinamide N-methyltransferase activity);GO:0008168(methyltransferase activity);GO:0016740(transferase activity)	-	18.1337	18.9894	20.2682	18.7801	23.0044	30.594	17.4646	18.159	18.5616	19.5241	26.7992	17.8118	1.05186	0.0729411			0.378627		0.664638	-0.589359			0.142363		0.912296	-0.132427			0.172342
M300007929	M300007929	ENSMUSG00000031839	NM_024219	68196	Hsbp1	heat shock factor binding protein 1 [Source:MarkerSymbol;Acc:MGI:1915446]	GO:0000122(negative regulation of transcription from RNA polymerase II promoter)	GO:0003714(transcription corepressor activity)	GO:0005634(nucleus)	2731.24	2408.08	2605.68	2451.73	1837.81	2867.76	3062.19	3236.84	2569.66	2528.71	2352.78	3149.52	0.984063	-0.0231769			0.840284		1.33863	0.420761			0.266682		1.2455	0.316731			0.0334096	$
M300007902	M300007902	ENSMUSG00000031790	NM_008609	17388	Mmp15	matrix metallopeptidase 15 [Source:MarkerSymbol;Acc:MGI:109320]	GO:0000270(peptidoglycan metabolic process);GO:0006508(proteolysis)	GO:0004222(metalloendopeptidase activity);GO:0005509(calcium ion binding);GO:0008233(peptidase activity);GO:0008237(metallopeptidase activity);GO:0008270(zinc ion binding);GO:0016787(hydrolase activity);GO:0046872(metal ion binding)	GO:0005578(proteinaceous extracellular matrix);GO:0005615(extracellular space);GO:0016020(membrane);GO:0016021(integral to membrane)	27.9381	32.5976	38.1434	38.5822	26.5329	28.0812	23.2252	26.9799	30.2678	38.3628	27.3071	25.1026	1.26745	0.341923			0.074364		0.91927	-0.12144			0.391089		0.654346	-0.611873			0.0197192	$
M300012942	M300012942	ENSMUSG00000040935	NM_153106	-	Padi6	peptidyl arginine deiminase, type VI [Source:MarkerSymbol;Acc:MGI:2655198]	GO:0006464(protein modification);GO:0008150(biological_process)	GO:0003674(molecular_function);GO:0004668(protein-arginine deiminase activity);GO:0005509(calcium ion binding);GO:0016787(hydrolase activity)	GO:0005634(nucleus);GO:0005737(cytoplasm);GO:0045111(intermediate filament cytoskeleton)	5.49972	5.38917	6.66683	5.94539	5.29547	6.06532	6.4256	8.69921	5.44445	6.30611	5.68039	7.56241	1.15826	0.211965			0.14211		1.33132	0.412855			0.2574		1.19922	0.262095			0.402655
M300009356	M300009356	ENSMUSG00000034450	NM_178747	268756	Gulo	gulonolactone (L-) oxidase [Source:MarkerSymbol;Acc:MGI:1353434]	GO:0006118(electron transport);GO:0009058(biosynthetic process);GO:0019853(L-ascorbic acid biosynthetic process)	GO:0003885(D-arabinono-1,4(lactone oxidase activity);GO:0016491(oxidoreductase activity);GO:0016899(oxidoreductase activity, acting on the CH-OH group of donors, oxygen as acceptor);GO:0050105(L-gulonolactone oxidase activity)	GO:0005783(endoplasmic reticulum);GO:0005792(microsome);GO:0016020(membrane);GO:0016021(integral to membrane)	9.94239	8.1682	7.69151	7.45666	8.06027	5.49662	4.84886	4.43961	9.05529	7.57408	6.77845	4.64424	0.836426	-0.25769			0.239699		0.685148	-0.545513			0.24187		0.613175	-0.70563			0.00642183	$$
M300009325	M300009325	ENSMUSG00000035051	-	106794	Dhx57	DEAH (Asp-Glu-Ala-Asp/His) box polypeptide 57 [Source:MarkerSymbol;Acc:MGI:2147067]	GO:0008150(biological_process)	GO:0000166(nucleotide binding);GO:0003674(molecular_function);GO:0003676(nucleic acid binding);GO:0004386(helicase activity);GO:0005524(ATP binding);GO:0008026(ATP-dependent helicase activity);GO:0008270(zinc ion binding);GO:0016787(hydrolase activity);GO:0046872(metal ion binding)	GO:0005575(cellular_component)	4.52387	5.50185	4.61611	4.85578	1.96584	1.59336	2.90802	3.32882	5.01286	4.73595	1.7796	3.11842	0.94476	-0.08198			0.637528		1.75231	0.809262			0.0413357	$	0.658458	-0.602836			0.0216817	$
M300009046	M300009046	ENSMUSG00000033949	NM_178872	28105	Trim36	tripartite motif-containing 36 [Source:MarkerSymbol;Acc:MGI:106264]	GO:0006030(chitin metabolic process);GO:0007340(acrosome reaction)	GO:0005515(protein binding);GO:0008061(chitin binding);GO:0008270(zinc ion binding);GO:0046872(metal ion binding)	GO:0001669(acrosome);GO:0005576(extracellular region);GO:0005622(intracellular)	7.20252	6.54516	7.26091	6.88061	7.90009	6.10823	4.62964	5.59875	6.87384	7.07076	7.00416	5.1142	1.02865	0.0407501			0.655706		0.730166	-0.453704			0.204671		0.723288	-0.467359			0.0640528
M300009022	M300009022	ENSMUSG00000033909	XM_126772	-	Usp36	ubiquitin specific peptidase 36 [Source:MarkerSymbol;Acc:MGI:1919594]	GO:0006511(ubiquitin-dependent protein catabolic process)	GO:0004197(cysteine-type endopeptidase activity);GO:0004221(ubiquitin thiolesterase activity);GO:0016787(hydrolase activity)	-	7.69857	5.70709	8.42533	6.84513	2.47536	2.62729	5.56547	5.8894	6.70283	7.63523	2.55133	5.72744	1.13911	0.187901			0.539571		2.24488	1.16664	*		0.0031575	$$	0.750133	-0.414782			0.1417
M300008744	M300008744	ENSMUSG00000046844	NM_173016	270097	AI427515	expressed sequence AI427515 [Source:MarkerSymbol;Acc:MGI:2142534]	-	GO:0004024(alcohol dehydrogenase activity, zinc-dependent);GO:0008270(zinc ion binding);GO:0016491(oxidoreductase activity)	-	3.427	4.48804	5.54131	4.63664	3.60367	4.72499	4.26921	4.26022	3.95752	5.08897	4.16433	4.26471	1.2859	0.362776			0.246085		1.0241	0.0343625			0.874409		0.83803	-0.254926			0.210016
M300008709	M300008709	ENSMUSG00000022119	NM_134077	-	Rbm26	RNA binding motif protein 26 [Source:MarkerSymbol;Acc:MGI:1921463]	GO:0006413(translational initiation)	GO:0000166(nucleotide binding);GO:0003676(nucleic acid binding);GO:0003723(RNA binding);GO:0003743(translation initiation factor activity);GO:0008270(zinc ion binding);GO:0046872(metal ion binding)	-	53.0709	49.2882	50.3443	55.5429	38.1834	35.5496	36.9696	42.3198	51.1795	52.9436	36.8665	39.6447	1.03447	0.0488884			0.638248		1.07536	0.104818			0.449825		0.748811	-0.417327			0.0704531
M300008440	M300008440	ENSMUSG00000032777	NM_207239	-	Gtf3c1	general transcription factor III C 1 [Source:MarkerSymbol;Acc:MGI:107887]	GO:0006350(transcription);GO:0006355(regulation of transcription, DNA-dependent)	GO:0003677(DNA binding);GO:0003700(transcription factor activity)	GO:0005634(nucleus);GO:0005667(transcription factor complex)	113.179	86.4457	109.393	112.777	157.072	116.211	194.36	182.372	99.8124	111.085	136.642	188.366	1.11294	0.154375			0.490823		1.37854	0.463141			0.135776		1.69569	0.761873			0.00643339	$$
M300008415	M300008415	ENSMUSG00000032740	-	-	A430106J12Rik	RIKEN cDNA A430106J12 gene [Source:MarkerSymbol;Acc:MGI:1925177]	-	-	-	251.022	214.63	211.81	231.248	428.376	273.799	245.644	277.767	232.826	221.529	351.087	261.706	0.951478	-0.0717571			0.638895		0.745416	-0.423883			0.375001		1.18136	0.240451			0.165698
M300004979	M300004979	ENSMUSG00000026193	NM_010233	14268	Fn1	fibronectin 1 [Source:MarkerSymbol;Acc:MGI:95566]	GO:0000902(cell morphogenesis);GO:0006953(acute-phase response);GO:0007044(cell-substrate junction assembly);GO:0007155(cell adhesion);GO:0007160(cell-matrix adhesion);GO:0007169(transmembrane receptor protein tyrosine kinase signaling pathway);GO:0008152(metabolic process);GO:0042060(wound healing)	GO:0005515(protein binding);GO:0008201(heparin binding);GO:0016491(oxidoreductase activity);GO:0016504(protease activator activity)	GO:0005576(extracellular region);GO:0005578(proteinaceous extracellular matrix);GO:0016324(apical plasma membrane)	465.963	396.245	475.855	516.3	1392.77	1236.9	3559.7	4093.42	431.104	496.078	1314.84	3826.56	1.15071	0.20253			0.24823		2.91029	1.54116	*		0.0120301	$	7.71363	2.94741	**		0.00639518	$$
M300004959	M300004959	-	-	-	-	-	-	-	-	5.03785	4.02046	5.03038	4.81768	8.0272	5.66522	4.99157	5.35587	4.52915	4.92403	6.84621	5.17372	1.08719	0.120598			0.526709		0.755705	-0.404105			0.296567		1.05071	0.071362			0.358128
M300004746	M300004746	ENSMUSG00000025743	NM_011520	20970	Sdc3	syndecan 3 [Source:MarkerSymbol;Acc:MGI:1349163]	-	GO:0008092(cytoskeletal protein binding)	GO:0016020(membrane);GO:0016021(integral to membrane)	13.9329	11.0794	12.2888	12.7115	8.67073	7.18134	7.39109	10.1642	12.5061	12.5002	7.92604	8.77766	0.999521	-0.000691165			0.997063		1.10745	0.147237			0.642652		0.702204	-0.510038			0.117472
M300004718	M300004718	ENSMUSG00000025646	NM_172774	235610	6620401K05Rik	RIKEN cDNA 6620401K05 gene [Source:MarkerSymbol;Acc:MGI:1925349]	GO:0006281(DNA repair);GO:0006974(response to DNA damage stimulus)	-	GO:0005634(nucleus)	147.721	133.069	172.795	181.461	123.851	112.639	124.557	128.054	140.395	177.128	118.245	126.306	1.26164	0.335299			0.0497198	$	1.06816	0.0951341			0.303525		0.713076	-0.487872			0.00834632	$$
M300017967	M300017967	ENSMUSG00000050195	NM_183216	329065	Scd4	stearoyl-coenzyme A desaturase 4 [Source:MarkerSymbol;Acc:MGI:2670997]	GO:0006629(lipid metabolic process);GO:0006633(fatty acid biosynthetic process);GO:0008610(lipid biosynthetic process)	GO:0004768(stearoyl-CoA 9(desaturase activity);GO:0005506(iron ion binding);GO:0016491(oxidoreductase activity);GO:0016717(oxidoreductase activity, acting on paired donors, with oxidation of a pair of donors resulting in the reduction of molecular oxy)	GO:0005783(endoplasmic reticulum);GO:0005792(microsome);GO:0016020(membrane);GO:0016021(integral to membrane)	70.1467	81.571	97.4086	108.554	159.961	144.05	303.708	369.224	75.8588	102.981	152.006	336.466	1.35754	0.44099			0.0767366		2.21351	1.14634	*		0.0318125	$	3.26726	1.70808	*		0.0196585	$
M300012599	M300012599	ENSMUSG00000040298	NM_183314	330660	Btbd16	BTB (POZ) domain containing 16 [Source:MarkerSymbol;Acc:MGI:3045247]	-	-	-	3.40126	1.9894	4.89132	3.97266	4.18105	3.40536	3.36531	4.51615	2.69533	4.43199	3.79321	3.94073	1.64432	0.717493			0.175318		1.03889	0.0550454			0.851343		0.889156	-0.169491			0.573304
M300012571	M300012571	ENSMUSG00000040254	NM_028882	100044160	Sema3d	sema domain, immunoglobulin domain (Ig), short basic domain, secreted, (semaphorin) 3D [Source:MarkerSymbol;Acc:MGI:1860118]	GO:0007275(multicellular organismal development);GO:0007399(nervous system development);GO:0030154(cell differentiation)	GO:0004872(receptor activity)	GO:0016020(membrane)	6.00627	4.97667	4.69287	4.37061	6.15458	5.16438	3.17746	2.43888	5.49147	4.53174	5.65948	2.80817	0.825232	-0.277128			0.217177		0.496188	-1.01104		*	0.0438607	$	0.619667	-0.690436			0.0505395
M300012334	M300012334	ENSMUSG00000059195;ENSMUSG00000062825	NM_009609;NM_013798	-	Actg1	actin, gamma, cytoplasmic 1 [Source:MarkerSymbol;Acc:MGI:87906]	GO:0045214(sarcomere organization)	GO:0000166(nucleotide binding);GO:0005198(structural molecule activity);GO:0005200(structural constituent of cytoskeleton);GO:0005515(protein binding);GO:0005524(ATP binding)	GO:0005856(cytoskeleton);GO:0015629(actin cytoskeleton);GO:0030016(myofibril);GO:0043034(costamere)	21254.7	18652.9	20113.4	20759.5	23191.7	20570.1	10672.1	11319.1	19953.8	20436.4	21880.9	10995.6	1.02419	0.0344814			0.753253		0.50252	-0.992746			0.0150376	$	0.538039	-0.894217			0.00233654	$$
M300012297	M300012297	ENSMUSG00000039683	NM_177879	-	Sdk1	sidekick homolog 1 (chicken) [Source:MarkerSymbol;Acc:MGI:2444413]	GO:0007155(cell adhesion)	GO:0005515(protein binding)	GO:0016020(membrane);GO:0016021(integral to membrane)	2.48111	1.91277	3.20701	4.64609	2.49063	3.20028	3.70839	3.48181	2.19694	3.92655	2.84545	3.5951	1.78728	0.837763			0.154882		1.26345	0.337373			0.181799		0.915588	-0.127229			0.693707
M300012056	M300012056	ENSMUSG00000039242	NM_178640	97884	B3galnt2	UDP-GalNAc:betaGlcNAc beta 1,3-galactosaminyltransferase, polypeptide 2 [Source:MarkerSymbol;Acc:MGI:2145517]	GO:0006486(protein amino acid glycosylation);GO:0019276(UDP-N-acetylgalactosamine metabolic process)	GO:0008376(acetylgalactosaminyltransferase activity);GO:0008378(galactosyltransferase activity);GO:0016740(transferase activity);GO:0016757(transferase activity, transferring glycosyl groups)	GO:0005575(cellular_component);GO:0016020(membrane);GO:0016021(integral to membrane)	8.67525	7.92941	8.35439	9.7892	5.34664	7.11846	14.2522	16.8995	8.30233	9.07179	6.23255	15.5758	1.09268	0.127871			0.441709		2.49911	1.32142	*		0.0278524	$	1.71695	0.77985			0.0496292	$
M400001796	M400001796	-	XM_354643	-	-	-	-	-	-	2.53055	3.0252	2.56413	2.78276	3.03885	2.5444	2.71223	3.51033	2.77788	2.67344	2.79163	3.11128	0.962406	-0.0552828			0.736559		1.11451	0.156403			0.566168		1.16377	0.21881			0.400888
M300011809	M300011809	ENSMUSG00000038848	NM_173761	228994	Ythdf1	YTH domain family 1 [Source:MarkerSymbol;Acc:MGI:1917431]	GO:0008150(biological_process)	GO:0003674(molecular_function)	GO:0005575(cellular_component)	174.054	167.372	196.412	207.778	136.304	109.995	152.44	167.851	170.713	202.095	123.15	160.146	1.18383	0.243458			0.0414089	$	1.30042	0.378975			0.136003		0.792429	-0.335646			0.0483477	$
M300011774	M300011774	ENSMUSG00000070056	-	52065	Mfhas1	malignant fibrous histiocytoma amplified sequence 1 [Source:MarkerSymbol;Acc:MGI:1098644]	GO:0007264(small GTPase mediated signal transduction)	GO:0005515(protein binding);GO:0005525(GTP binding)	-	156.356	151.293	180.432	201.565	257.648	189.572	260.895	257.511	153.824	190.999	223.61	259.203	1.24167	0.312279			0.0758433		1.15918	0.213099			0.405937		1.35709	0.440521			0.0237448	$
M300008124	M300008124	ENSMUSG00000032217	NM_033604	93836	Rnf111	ring finger 111 [Source:MarkerSymbol;Acc:MGI:1934919]	GO:0006512(ubiquitin cycle);GO:0007275(multicellular organismal development);GO:0007389(pattern specification process);GO:0016042(lipid catabolic process)	GO:0004623(phospholipase A2 activity);GO:0005509(calcium ion binding);GO:0005515(protein binding);GO:0008270(zinc ion binding);GO:0016874(ligase activity);GO:0046872(metal ion binding)	GO:0005634(nucleus)	138.502	103.231	131.134	148.755	103.023	71.2084	110.962	113.031	120.867	139.945	87.1156	111.997	1.15784	0.211437			0.435273		1.28561	0.362452			0.258942		0.800292	-0.321402			0.0877011
M300008081	M300008081	ENSMUSG00000032116	NM_008408	16430	Stt3a	STT3, subunit of the oligosaccharyltransferase complex, homolog A (S. cerevisiae) [Source:MarkerSymbol;Acc:MGI:105124]	GO:0006486(protein amino acid glycosylation)	GO:0004576(oligosaccharyl transferase activity);GO:0004579(dolichyl-diphosphooligosaccharide-protein glycotransferase activity);GO:0016740(transferase activity)	GO:0005615(extracellular space);GO:0005624(membrane fraction);GO:0005783(endoplasmic reticulum);GO:0016020(membrane);GO:0016021(integral to membrane)	373.283	347.065	388.534	466.97	496.396	401.859	1292.69	1520.7	360.174	427.752	449.128	1406.69	1.18763	0.248081			0.243818		3.13206	1.64711	*		0.016208	$	3.28857	1.71746	*		0.0148302	$
M300007869	M300007869	ENSMUSG00000031732	XM_146511	244650	Phlppl	PH domain and leucine rich repeat protein phosphatase-like [Source:MarkerSymbol;Acc:MGI:2444928]	-	GO:0003824(catalytic activity);GO:0004721(phosphoprotein phosphatase activity);GO:0005515(protein binding);GO:0016787(hydrolase activity);GO:0030145(manganese ion binding);GO:0046872(metal ion binding)	-	24.4086	28.7382	31.3493	29.6415	32.354	31.3464	26.3363	27.26	26.5734	30.4954	31.8502	26.7982	1.14759	0.198609			0.233965		0.841381	-0.249168			0.0178153	$	0.87876	-0.186458			0.0625487
M300007840	M300007840	ENSMUSG00000031651	NM_177742	244448	BC050188	cDNA sequence BC050188 [Source:MarkerSymbol;Acc:MGI:2687279]	-	GO:0005515(protein binding);GO:0008270(zinc ion binding);GO:0046872(metal ion binding)	-				1.00964	0.96181					1.00964	0.96181
M300012874	M300012874	ENSMUSG00000040818	-	211922	A630054L15Rik	RIKEN cDNA A630054L15 gene [Source:MarkerSymbol;Acc:MGI:2442980]	-	-	-	99.5477	114.473	114.529	118.75	104.21	80.7223	70.0901	78.2404	107.01	116.64	92.4663	74.1653	1.08998	0.124306			0.340236		0.802079	-0.318184			0.27883		0.63585	-0.653241			0.011473	$
M300009279	M300009279	ENSMUSG00000034312	-	232227	Iqsec1	IQ motif and Sec7 domain 1 [Source:MarkerSymbol;Acc:MGI:1196356]	-	-	-	298.344	304.362	277.033	295.245	548.065	430.24	244.985	240.314	301.353	286.139	489.153	242.649	0.949515	-0.0747377			0.253538		0.49606	-1.01141		*	0.0527236		0.848011	-0.237844			0.0436827	$
M300009240	M300009240	ENSMUSG00000034252	NM_146003	100048528	Senp6	SUMO/sentrin specific peptidase 6 [Source:MarkerSymbol;Acc:MGI:1922075]	GO:0006508(proteolysis);GO:0006512(ubiquitin cycle)	GO:0003676(nucleic acid binding);GO:0004601(peroxidase activity);GO:0008233(peptidase activity);GO:0008234(cysteine-type peptidase activity);GO:0008270(zinc ion binding);GO:0016787(hydrolase activity);GO:0046872(metal ion binding)	GO:0005634(nucleus)	359.189	372.013	389.475	404.795	289.812	231.797	325.39	317.69	365.601	397.135	260.804	321.54	1.08625	0.119362			0.0873922		1.23288	0.302029			0.173596		0.809648	-0.304633			0.0126178	$
M300008977	M300008977	ENSMUSG00000045095	NM_010367	14924	Magi1	membrane associated guanylate kinase, WW and PDZ domain containing 1 [Source:MarkerSymbol;Acc:MGI:1203522]	GO:0007242(intracellular signaling cascade)	GO:0000166(nucleotide binding);GO:0005515(protein binding);GO:0005524(ATP binding);GO:0016301(kinase activity);GO:0016740(transferase activity)	GO:0005634(nucleus);GO:0005923(tight junction);GO:0016020(membrane)	16.2678	18.5298	14.3607	14.1912	21.8817	14.9399	12.2727	12.5568	17.3988	14.2759	18.4108	12.4148	0.820514	-0.2854			0.110475		0.674321	-0.568493			0.226476		0.869628	-0.201529			0.00780689	$$
M300008933	M300008933	ENSMUSG00000033773	NM_144911	231571	AW060207	expressed sequence AW060207 [Source:MarkerSymbol;Acc:MGI:2141142]	-	-	GO:0016020(membrane);GO:0016021(integral to membrane)	70.1098	81.6962	59.7057	64.3175	60.473	45.4357	38.724	44.7841	75.903	62.0116	52.9544	41.7541	0.816985	-0.291618			0.155733		0.788492	-0.342833			0.301167		0.673327	-0.570622			0.0335615	$
M300008666	M300008666	ENSMUSG00000033257	XM_129771	67534	Ttll4	tubulin tyrosine ligase-like family, member 4 [Source:MarkerSymbol;Acc:MGI:1914784]	GO:0006464(protein modification)	GO:0003824(catalytic activity);GO:0004835(tubulin-tyrosine ligase activity);GO:0005524(ATP binding);GO:0016874(ligase activity)	-	4.82027	5.02424	6.55026	6.88061	5.17256	3.55757	4.49567	4.15759	4.92225	6.71544	4.36506	4.32663	1.3643	0.448163			0.0115176	$	0.991194	-0.0127604			0.967073		0.644281	-0.634238			0.00964741	$$
M400001458	M400001458	ENSMUSG00000032392	-	-	Parp16	poly (ADP-ribose) polymerase family, member 16 [Source:MarkerSymbol;Acc:MGI:2446133]	-	-	-	3.19334	2.8805	2.53105	2.24937	3.12726	2.00573	2.38443	1.90746	3.03692	2.39021	2.56649	2.14594	0.78705	-0.345473			0.0916042		0.836138	-0.258187			0.56143		0.897806	-0.155525			0.470841
M300008387	M300008387	ENSMUSG00000032688	NM_172833	240354	Malt1	mucosa associated lymphoid tissue lymphoma translocation gene 1 [Source:MarkerSymbol;Acc:MGI:2445027]	GO:0001923(B-1 B cell differentiation);GO:0002237(response to molecule of bacterial origin);GO:0002726(positive regulation of T cell cytokine production);GO:0006508(proteolysis);GO:0006512(ubiquitin cycle);GO:0006915(apoptosis);GO:0007165(signal transduction);GO:0007249(I-kappaB kinase/NF-kappaB cascade);GO:0007250(activation of NF-kappaB-inducing kinase);GO:0009620(response to fungus);GO:0042098…	GO:0004842(ubiquitin-protein ligase activity);GO:0004871(signal transducer activity);GO:0005515(protein binding);GO:0008233(peptidase activity);GO:0016787(hydrolase activity);GO:0019209(kinase activator activity);GO:0030693(caspase activity);GO:0043621(protein self-association)	GO:0005575(cellular_component);GO:0005634(nucleus);GO:0005737(cytoplasm);GO:0005829(cytosol)	9.86522	8.94868	9.38907	6.9096	11.5515	7.98729	5.28801	5.08689	9.40695	8.14933	9.7694	5.18745	0.86631	-0.207045			0.441775		0.530989	-0.913246			0.124125		0.636549	-0.651657			0.140194
M300008358	M300008358	ENSMUSG00000032633	NM_146018	-	Flcn	folliculin [Source:MarkerSymbol;Acc:MGI:2442184]	GO:0007049(cell cycle);GO:0008150(biological_process);GO:0045786(negative regulation of progression through cell cycle)	GO:0003674(molecular_function)	GO:0005575(cellular_component)	404.013	451.63	729.36	719.932	395.544	287.693	450.458	464.739	427.822	724.646	341.618	457.599	1.6938	0.760267			0.00661985	$$	1.3395	0.421697			0.16665		0.631479	-0.663194			0.00102498	$$
M300004934	M300004934	ENSMUSG00000060715	-	69397	1700019A02Rik	RIKEN cDNA 1700019A02 gene [Source:MarkerSymbol;Acc:MGI:1916647]	-	-	-			0.901009					1.02623		0.901009		1.02623													1.13898	0.187743
M300004914	M300004914	-	NM_199007	68549	-	-	GO:0007049(cell cycle);GO:0007059(chromosome segregation);GO:0051301(cell division)	-	GO:0000775(chromosome, pericentric region);GO:0005634(nucleus)	19.328	25.5121	23.2437	22.2234	22.7986	20.2312	21.1642	23.9471	22.4201	22.7336	21.5149	22.5556	1.01398	0.0200328			0.929443		1.04837	0.0681481			0.637706		0.992173	-0.0113359			0.915411
M300004689	M300004689	ENSMUSG00000025551	NM_010201;NM_207667	14169	Fgf14	fibroblast growth factor 14 [Source:MarkerSymbol;Acc:MGI:109189]	-	GO:0008083(growth factor activity)	-	5.96426	7.68808	7.88551	7.39413	8.08645	7.27135	9.27666	9.55868	6.82617	7.63982	7.6789	9.41767	1.1192	0.162463			0.459785		1.22643	0.29447			0.0563642		1.23271	0.30183			0.0244611	$
M300004659	M300004659	ENSMUSG00000025489	-	73835	Ifitm5	interferon induced transmembrane protein 5 [Source:MarkerSymbol;Acc:MGI:1934923]	GO:0007275(multicellular organismal development);GO:0009607(response to biotic stimulus)	GO:0003674(molecular_function)	GO:0016021(integral to membrane)	16.8858	17.4389	18.4181	15.8881	19.6153	19.4618	20.5889	18.3691	17.1624	17.1531	19.5386	19.479	0.999461	-0.000778073			0.994947		0.996951	-0.00440542			0.962164		1.13559	0.183448			0.301069
M300017853	M300017853	ENSMUSG00000046985	NM_173764	231225	4932414K18Rik	RIKEN cDNA 4932414K18 gene [Source:MarkerSymbol;Acc:MGI:2683537]	-	-	-	269.981	362.433	302.43	306.998	320.676	218.17	201.514	206.313	316.207	304.714	269.423	203.914	0.963653	-0.0534142			0.827052		0.756853	-0.401914			0.329889		0.669197	-0.579498			0.00107838	$$
M300012542	M300012542	ENSMUSG00000040154	-	209232	Wfdc5	WAP four-disulfide core domain 5 [Source:MarkerSymbol;Acc:MGI:2384800]	-	GO:0008233(peptidase activity)	-	6.89497	6.80997	7.1222	7.99883	8.84459	8.46744	6.43145	6.99807	6.85247	7.56052	8.65602	6.71476	1.10333	0.141861			0.249125		0.775733	-0.366368			0.0293868	$	0.888135	-0.171149			0.246561
M300012509	M300012509	ENSMUSG00000064065	-	-	A130090K04Rik	RIKEN cDNA A130090K04 gene [Source:MarkerSymbol;Acc:MGI:2444159]	-	-	-	54.5809	54.1559	46.7239	37.5561	43.5417	32.6045	28.8314	28.7972	54.3684	42.14	38.0731	28.8143	0.775082	-0.367578			0.116681		0.756815	-0.401987			0.232517		0.683776	-0.548405			0.100761
M300012260	M300012260	ENSMUSG00000050530	XM_194000	-	9630050M13Rik	RIKEN cDNA 9630050M13 gene [Source:MarkerSymbol;Acc:MGI:2442917]	-	-	-	13.4041	18.9969	17.2104	18.177	13.329	12.3063	14.3178	15.5919	16.2005	17.6937	12.8177	14.9548	1.09217	0.127199			0.651291		1.16674	0.22248			0.12029		0.845207	-0.242624			0.0756897
M300012230	M300012230	ENSMUSG00000039542	NM_010875	17967	Ncam1	neural cell adhesion molecule 1 [Source:MarkerSymbol;Acc:MGI:97281]	GO:0006468(protein amino acid phosphorylation);GO:0007155(cell adhesion);GO:0007399(nervous system development);GO:0030154(cell differentiation)	GO:0005021(vascular endothelial growth factor receptor activity);GO:0005515(protein binding);GO:0005524(ATP binding);GO:0008201(heparin binding);GO:0048503(GPI anchor binding)	GO:0005615(extracellular space);GO:0005886(plasma membrane);GO:0016020(membrane);GO:0016021(integral to membrane);GO:0030424(axon)	199.054	235.776	243.755	226.788	308.072	218.53	236.985	255.888	217.415	235.272	263.301	246.437	1.08213	0.113876			0.470447		0.93595	-0.0954963			0.747815		1.04746	0.0668898			0.472062
M300011995	M300011995	-	NM_026442	67899	-	-	-	-	-	340.415	371.973	404.73	340.542	658.362	488.155	502.779	522.594	356.194	372.636	573.259	512.686	1.04616	0.0651052			0.690832		0.894337	-0.161109			0.552853		1.37584	0.460309			0.0529888
M400001760	M400001760	ENSMUSG00000035164	XM_146893	244871	Zc3h12c	zinc finger CCCH type containing 12C [Source:MarkerSymbol;Acc:MGI:3026959]	-	-	-	10.8734	10.8561	12.1629	11.3214	6.06337	4.93504	7.29424	6.60021	10.8647	11.7421	5.49921	6.94722	1.08076	0.112044			0.172438		1.26331	0.337212			0.160363		0.591649	-0.757187			0.0126927	$
M300011742	M300011742	ENSMUSG00000038732	NM_153546	218121	Mboat1	membrane bound O-acyltransferase domain containing 1 [Source:MarkerSymbol;Acc:MGI:2387184]	-	GO:0008415(acyltransferase activity);GO:0016740(transferase activity)	GO:0016020(membrane);GO:0016021(integral to membrane)	420.722	467.974	566.145	454.242	208.533	215.98	175.711	177.278	444.348	510.193	212.257	176.495	1.14818	0.199355			0.391597		0.831517	-0.266183			0.0111309	$	0.345937	-1.53142		*	0.0269857	$
M300011685	M300011685	ENSMUSG00000057058	XM_203404	-	Skap1	src family associated phosphoprotein 1 [Source:MarkerSymbol;Acc:MGI:1925723]	GO:0006955(immune response)	GO:0019904(protein domain specific binding)	GO:0005634(nucleus);GO:0016020(membrane)	4.39107	4.35387	3.94657	3.57049	3.47523	3.28385	4.50727	4.74352	4.37247	3.75853	3.37954	4.6254	0.859589	-0.218281			0.0830919		1.36865	0.452752			0.0145643	$	1.23064	0.299411			0.0597968
M300008051	M300008051	ENSMUSG00000032058	XM_284491	73699	Ppp2r1b	protein phosphatase 2 (formerly 2A), regulatory subunit A (PR 65), beta isoform [Source:MarkerSymbol;Acc:MGI:1920949]	-	GO:0005488(binding)	-	123.913	146.906	152.117	123.172	88.3989	76.2112	83.404	109.649	135.41	137.645	82.3051	96.5263	1.0165	0.0236165			0.914811		1.17279	0.229941			0.429277		0.701272	-0.511954			0.169964
M300008017	M300008017	ENSMUSG00000031996	NM_009691	11804	Aplp2	amyloid beta (A4) precursor-like protein 2 [Source:MarkerSymbol;Acc:MGI:88047]	GO:0001967(suckling behavior);GO:0006878(copper ion homeostasis);GO:0007617(mating behavior);GO:0007626(locomotory behavior);GO:0009790(embryonic development);GO:0030198(extracellular matrix organization and biogenesis);GO:0030900(forebrain development);GO:0030901(midbrain development);GO:0050885(regulation of balance)	GO:0003677(DNA binding);GO:0004867(serine-type endopeptidase inhibitor activity);GO:0005488(binding);GO:0005515(protein binding)	GO:0005615(extracellular space);GO:0005634(nucleus);GO:0016020(membrane);GO:0016021(integral to membrane)	302.81	300.405	339.092	283.662	249.495	166.821	174.074	137.12	301.607	311.377	208.158	155.597	1.03239	0.0459917			0.758352		0.747494	-0.419866			0.365531		0.499706	-1.00085		*	0.0428065	$
M300007803	M300007803	ENSMUSG00000031575	NM_011791	-	Ash2l	ash2 (absent, small, or homeotic)-like (Drosophila) [Source:MarkerSymbol;Acc:MGI:1344416]	GO:0006350(transcription);GO:0006355(regulation of transcription, DNA-dependent);GO:0030097(hemopoiesis)	GO:0003677(DNA binding);GO:0005515(protein binding);GO:0008270(zinc ion binding);GO:0030528(transcription regulator activity);GO:0046872(metal ion binding)	GO:0005634(nucleus);GO:0035097(histone methyltransferase complex)	402.375	406.856	450.337	358.514	407.134	290.635	332.999	330.797	404.616	404.426	348.885	331.898	0.999531	-0.0006764			0.997082		0.951311	-0.0720111			0.798076		0.820664	-0.285136			0.255033
M300007765	M300007765	ENSMUSG00000031540	XM_146248	-	Myst3	MYST histone acetyltransferase (monocytic leukemia) 3 [Source:MarkerSymbol;Acc:MGI:2442415]	GO:0006334(nucleosome assembly);GO:0006350(transcription);GO:0006355(regulation of transcription, DNA-dependent);GO:0007001(chromosome organization and biogenesis (sensu Eukaryota));GO:0016481(negative regulation of transcription);GO:0016568(chromatin modification);GO:0016573(histone acetylation);GO:0030099(myeloid cell differentiation);GO:0035019(somatic stem cell maintenance);GO:0035162(embryon…	GO:0003677(DNA binding);GO:0004402(histone acetyltransferase activity);GO:0005515(protein binding);GO:0008134(transcription factor binding);GO:0008270(zinc ion binding);GO:0008415(acyltransferase activity);GO:0016407(acetyltransferase activity);GO:0016740(transferase activity);GO:0046872(metal ion binding)	GO:0000786(nucleosome);GO:0005634(nucleus)	117.513	100.003	133.803	107.382	94.136	67.3302	87.1189	85.9859	108.758	120.593	80.7331	86.5524	1.10881	0.149019			0.533071		1.07208	0.100414			0.706745		0.717726	-0.478495			0.123537
M300012783	M300012783	ENSMUSG00000051403	NM_199149	232947	BC024868	cDNA sequence BC024868 [Source:MarkerSymbol;Acc:MGI:2687042]	-	GO:0005515(protein binding)	-	22.0241	28.6651	28.1403	26.4945	24.0953	21.9282	29.1372	28.629	25.3446	27.3174	23.0117	28.8831	1.07784	0.108139			0.622418		1.25515	0.327856			0.0341043	$	1.05732	0.0804071			0.210692
M300009201	M300009201	ENSMUSG00000031314	XM_194622	-	Taf1	TAF1 RNA polymerase II, TATA box binding protein (TBP)-associated factor [Source:MarkerSymbol;Acc:MGI:1336878]	GO:0006350(transcription);GO:0006352(transcription initiation);GO:0006355(regulation of transcription, DNA-dependent);GO:0006614(SRP-dependent cotranslational protein targeting to membrane);GO:0007049(cell cycle)	GO:0000166(nucleotide binding);GO:0003677(DNA binding);GO:0003723(RNA binding);GO:0004674(protein serine/threonine kinase activity);GO:0005524(ATP binding);GO:0005525(GTP binding);GO:0016301(kinase activity);GO:0016740(transferase activity)	GO:0005634(nucleus);GO:0005669(transcription factor TFIID complex);GO:0005786(signal recognition particle, endoplasmic reticulum targeting)	78.7116	91.8065	102.056	90.6536	87.022	76.732	93.0351	84.8733	85.259	96.3549	81.877	88.9542	1.13014	0.176506			0.32951		1.08644	0.119604			0.393885		0.923193	-0.115296			0.40186
M300009167	M300009167	ENSMUSG00000047793	NM_172463	208777	Sned1	sushi, nidogen and EGF-like domains 1 [Source:MarkerSymbol;Acc:MGI:3045960]	GO:0007160(cell-matrix adhesion)	GO:0005509(calcium ion binding)	-	49.749	66.3738	75.8729	74.213	63.1689	67.2367	56.3566	47.1806	58.0614	75.0429	65.2028	51.7686	1.29248	0.370137			0.17911		0.793963	-0.332856			0.11581		0.689853	-0.535638			0.0378662	$
M300008900	M300008900	ENSMUSG00000033705	-	-	Stard9	START domain containing 9 [Source:MarkerSymbol;Acc:MGI:3045258]	GO:0007017(microtubule-based process);GO:0007018(microtubule-based movement)	GO:0000166(nucleotide binding);GO:0003774(motor activity);GO:0003777(microtubule motor activity);GO:0005524(ATP binding)	GO:0005871(kinesin complex);GO:0005874(microtubule);GO:0005875(microtubule associated complex)	3.79761	3.89431	5.30687	3.732	4.93503	3.26531	3.838	2.70782	3.84596	4.51943	4.10017	3.27291	1.17511	0.232798			0.483219		0.798238	-0.32511			0.498122		0.724186	-0.465567			0.327195
M300008869	M300008869	ENSMUSG00000033632	-	225289	AW554918	expressed sequence AW554918 [Source:MarkerSymbol;Acc:MGI:2147376]	-	-	-	3.2011	2.81745	4.07374	2.50889	3.32337	3.30608	3.44114	2.95261	3.00927	3.29132	3.31473	3.19687	1.09372	0.12925			0.759692		0.964445	-0.0522293			0.677286		0.971305	-0.0420036			0.918794
M300008601	M300008601	ENSMUSG00000033126	NM_172550	216119	A130042E20Rik	RIKEN cDNA A130042E20 gene [Source:MarkerSymbol;Acc:MGI:2656825]	-	-	-	26.746	23.3399	19.6496	15.7855	24.0472	15.3093	14.4649	12.771	25.043	17.7176	19.6782	13.6179	0.707488	-0.499223			0.10458		0.692029	-0.531095			0.306372		0.76861	-0.379677			0.191429
M400001415	M400001415	-	XM_146812	-	-	-	-	GO:0005507(copper ion binding);GO:0016491(oxidoreductase activity)	-	10.0642	13.0304	14.2059	13.156	13.7723	14.0075	20.4744	14.5945	11.5473	13.681	13.8899	17.5345	1.18478	0.244616			0.307844		1.26239	0.33616			0.34112		1.28167	0.358024			0.325992
M300008321	M300008321	ENSMUSG00000032562	-	100045883	Gnai2	guanine nucleotide binding protein, alpha inhibiting 2 [Source:MarkerSymbol;Acc:MGI:95772]	GO:0007165(signal transduction);GO:0007186(G-protein coupled receptor protein signaling pathway);GO:0007193(G-protein signaling, adenylate cyclase inhibiting pathway);GO:0007213(acetylcholine receptor signaling, muscarinic pathway);GO:0008016(regulation of heart contraction);GO:0008283(cell proliferation)	GO:0000166(nucleotide binding);GO:0003924(GTPase activity);GO:0004871(signal transducer activity);GO:0005515(protein binding);GO:0005525(GTP binding);GO:0019001(guanyl nucleotide binding)	-	3208.13	3070.89	3654.59	2996.93	3761.54	3197.32	2770	2307.69	3139.51	3325.76	3479.43	2538.85	1.05933	0.0831454			0.634985		0.729673	-0.454678			0.123182		0.763388	-0.389511			0.189375
M300008285	M300008285	ENSMUSG00000033392	-	-	Clasp2	CLIP associating protein 2 [Source:MarkerSymbol;Acc:MGI:1923749]	-	-	-	8.02501	8.70439	9.79717	9.48897	8.54229	5.83673	9.47625	6.56518	8.3647	9.64307	7.18951	8.02071	1.15283	0.205179			0.0756099		1.11561	0.157837			0.716365		0.831759	-0.265762			0.383125
M300004878	M300004878	ENSMUSG00000025993	-	53945	Slc40a1	solute carrier family 40 (iron-regulated transporter), member 1 [Source:MarkerSymbol;Acc:MGI:1315204]	GO:0006810(transport);GO:0006811(ion transport);GO:0006826(iron ion transport)	GO:0005381(iron ion transporter activity);GO:0005488(binding);GO:0005506(iron ion binding)	GO:0005743(mitochondrial inner membrane);GO:0005886(plasma membrane);GO:0008021(synaptic vesicle);GO:0016020(membrane);GO:0016021(integral to membrane)	1.6747	2.11305	2.87463	1.77556	2.69231	1.90062	2.20669	2.12839	1.89387	2.32509	2.29646	2.16754	1.22769	0.295948			0.54188		0.94386	-0.0833546			0.776613		0.932238	-0.101229			0.801797
M400001090	M400001090	-	-	-	-	-	-	-	-	7.41241	9.598	9.96033	8.38442	8.70107	7.4464	8.39541	4.95365	8.5052	9.17237	8.07374	6.67453	1.07844	0.108949			0.669509		0.826696	-0.274571			0.524742		0.727677	-0.45863			0.317738
M300004623	M300004623	ENSMUSG00000025409	-	110962	Mbd6	methyl-CpG binding domain protein 6 [Source:MarkerSymbol;Acc:MGI:106378]	-	GO:0003677(DNA binding)	-	142.362	169.46	196.591	187.598	188.317	185.092	212.613	169.751	155.911	192.094	186.705	191.182	1.23208	0.301092			0.126733		1.02398	0.0341926			0.854244		0.995253	-0.00686434			0.970569
M300004599	M300004599	ENSMUSG00000025364	NM_011119	18813	Pa2g4	proliferation-associated 2G4 [Source:MarkerSymbol;Acc:MGI:894684]	GO:0006350(transcription);GO:0006355(regulation of transcription, DNA-dependent);GO:0006364(rRNA processing);GO:0006417(regulation of translation);GO:0006508(proteolysis);GO:0045892(negative regulation of transcription, DNA-dependent)	GO:0003677(DNA binding);GO:0003700(transcription factor activity);GO:0003723(RNA binding);GO:0004239(methionyl aminopeptidase activity);GO:0005515(protein binding);GO:0008235(metalloexopeptidase activity);GO:0016787(hydrolase activity);GO:0050897(cobalt ion binding)	GO:0005634(nucleus);GO:0030529(ribonucleoprotein complex)	98.1694	97.6122	105.518	106.371	94.8358	88.4509	101.107	75.2952	97.8908	105.944	91.6434	88.2012	1.08227	0.11406			0.00397488	$$	0.962439	-0.0552324			0.819917		0.832525	-0.264435			0.303153
M400001394	M400001394	ENSMUSG00000070047	-	-	Fat1	FAT tumor suppressor homolog 1 (Drosophila) [Source:MarkerSymbol;Acc:MGI:109168]	GO:0007015(actin filament organization);GO:0007156(homophilic cell adhesion);GO:0007163(establishment and/or maintenance of cell polarity);GO:0016337(cell-cell adhesion)	GO:0005509(calcium ion binding);GO:0005515(protein binding)	GO:0016020(membrane);GO:0016021(integral to membrane);GO:0030027(lamellipodium);GO:0030054(cell junction);GO:0030175(filopodium)	681.693	619.728	693.651	786.289	1452.09	884.046	1277.66	873.486	650.71	739.97	1168.07	1075.57	1.13717	0.185451			0.250368		0.920814	-0.119019			0.815589		1.45354	0.539567			0.246926
M400001379	M400001379	ENSMUSG00000031512	XM_133991	75528	1700018L24Rik	RIKEN cDNA 1700018L24 gene [Source:MarkerSymbol;Acc:MGI:1922778]	-	-	-	21.9947	24.8693	23.4345	21.4787	26.8451	24.3953	21.1934	18.8261	23.432	22.4566	25.6202	20.0098	0.958373	-0.0613407			0.631222		0.781016	-0.356577			0.0811159		0.891041	-0.166436			0.252028
M400001254	M400001254	ENSMUSG00000030365	-	-	Clec2i	C-type lectin domain family 2, member i [Source:MarkerSymbol;Acc:MGI:2136650]	-	-	-	14.8082	17.4524	19.4188	19.4725	20.7631	19.5275	20.8897	17.8703	16.1303	19.4456	20.1453	19.38	1.20553	0.269669			0.129017		0.962009	-0.0558784			0.685112		0.996623	-0.0048802			0.969263
M400002693	M400002693	ENSMUSG00000043001	XM_488041	-	-	-	-	-	-	5.47827	5.68609	6.17325	4.9743	5.37561	6.10676	5.1707	5.61177	5.58218	5.57378	5.74118	5.39123	0.998495	-0.00217285			0.990237		0.939045	-0.0907334			0.498546		0.967249	-0.0480403			0.801926
M400001126	M400001126	ENSMUSG00000028889	NM_153566	-	Yrdc	yrdC domain containing (E.coli) [Source:MarkerSymbol;Acc:MGI:2387201]	GO:0051051(negative regulation of transport)	GO:0005515(protein binding)	GO:0005624(membrane fraction)	524.615	548.998	615.022	595.391	618.46	661.508	672.754	573.58	536.807	605.207	639.984	623.167	1.12742	0.173026			0.0485767	$	0.973723	-0.038417			0.785157		1.02968	0.0421909			0.756335
M400001107	M400001107	ENSMUSG00000028702	-	-	Rad54l	RAD54 like (S. cerevisiae) [Source:MarkerSymbol;Acc:MGI:894697]	GO:0006281(DNA repair);GO:0006974(response to DNA damage stimulus)	GO:0000166(nucleotide binding);GO:0003676(nucleic acid binding);GO:0003677(DNA binding);GO:0004386(helicase activity);GO:0005524(ATP binding);GO:0008026(ATP-dependent helicase activity);GO:0016787(hydrolase activity)	GO:0005634(nucleus)	18.7969	15.7418	16.1773	15.7836	10.1581	13.2736	11.2671	7.80276	17.2693	15.9805	11.7159	9.53495	0.925368	-0.111901			0.490754		0.813849	-0.297167			0.448009		0.596663	-0.745012			0.0659965
M300019787	M300019787	ENSMUSG00000049018	NM_146374	258371	Olfr368	olfactory receptor 368 [Source:MarkerSymbol;Acc:MGI:3030202]	GO:0007165(signal transduction);GO:0007186(G-protein coupled receptor protein signaling pathway);GO:0007608(sensory perception of smell);GO:0050896(response to stimulus)	GO:0004871(signal transducer activity);GO:0004872(receptor activity);GO:0004930(G-protein coupled receptor activity);GO:0004984(olfactory receptor activity)	GO:0016020(membrane);GO:0016021(integral to membrane)								0.951873				0.951873
M300019743	M300019743	ENSMUSG00000048970	NM_021550	59048	C1galt1c1	C1GALT1-specific chaperone 1 [Source:MarkerSymbol;Acc:MGI:1913493]	-	GO:0016740(transferase activity);GO:0016757(transferase activity, transferring glycosyl groups)	GO:0016021(integral to membrane)	103.633	88.1549	88.3817	80.7382	182.169	176.116	302.682	312.604	95.8941	84.56	179.143	307.643	0.881806	-0.181466			0.319569		1.71731	0.780147			0.00203915	$$	3.63817	1.86321	*		0.000787164	$$
M300019279	M300019279	ENSMUSG00000048483	-	-	Zdhhc22	zinc finger, DHHC-type containing 22 [Source:MarkerSymbol;Acc:MGI:2685108]	-	-	-	3.64541	3.19341	2.44114	2.15427	2.56936	3.72968	2.47037	3.02264	3.41941	2.2977	3.14952	2.7465	0.671959	-0.573554			0.0525008		0.872037	-0.197538			0.594558		1.19533	0.257404			0.285967
M300019233	M300019233	ENSMUSG00000055214	-	-	Pld5	phospholipase D family, member 5 [Source:MarkerSymbol;Acc:MGI:2442056]	GO:0008152(metabolic process)	GO:0003824(catalytic activity)	GO:0016020(membrane)	0.865081	1.41667	1.00186	0.86442	0.956277	0.851087	1.55706	1.98618	1.14087	0.93314	0.903682	1.77162	0.817916	-0.289975			0.540879		1.96044	0.97118			0.0590998		1.89856	0.924903			0.0652156
M300018753	M300018753	ENSMUSG00000074934	NM_011824	23892	Grem1	gremlin 1 [Source:MarkerSymbol;Acc:MGI:1344337]	GO:0007267(cell-cell signaling);GO:0009887(organ morphogenesis);GO:0009954(proximal/distal pattern formation);GO:0030326(embryonic limb morphogenesis)	GO:0005125(cytokine activity)	GO:0005615(extracellular space)	36.2708	29.0741	35.8906	31.864	12.6785	10.4844	14.8384	13.4402	32.6724	33.8773	11.5814	14.1393	1.03688	0.0522443			0.797653		1.22086	0.287894			0.188172		0.417368	-1.26061		*	0.0114591	$
M400002355	M400002355	-	-	-	-	-	-	-	-	51.694	44.2353	54.3869	48.8796	51.9217	50.7659	60.4975	64.6377	47.9647	51.6332	51.3438	62.5676	1.07649	0.106329			0.51168		1.2186	0.285227			0.0347666	$	1.21177	0.277116			0.0865667
M300018282	M300018282	ENSMUSG00000047439	NM_176995	-	C230078M08Rik	RIKEN cDNA C230078M08 gene [Source:MarkerSymbol;Acc:MGI:2442659]	-	-	-	5.23263	4.36489	3.68999	3.80592	5.5592	4.39773	3.2364	2.30965	4.79876	3.74795	4.97847	2.77303	0.781025	-0.356559			0.138394		0.557004	-0.84424			0.0972146		0.739877	-0.434643			0.172074
M300021380	M300021380	ENSMUSG00000050705	XM_128627	69662	2310061I04Rik	RIKEN cDNA 2310061I04 gene [Source:MarkerSymbol;Acc:MGI:1916912]	-	-	-	218.632	181.365	221.231	211.343	205.83	182.269	224.948	209.358	199.998	216.287	194.05	217.153	1.08144	0.112958			0.487115		1.11906	0.162285			0.243562		1.004	0.00576473			0.933808
M300021311	M300021311	ENSMUSG00000050625	-	-	Ccdc121	coiled-coil domain containing 121 [Source:MarkerSymbol;Acc:MGI:2685601]	-	-	-	1.16065	0.815409	0.931523	0.983612		0.726754		1.17931	0.988031	0.957568	0.726754	1.17931	0.969168	-0.0451814			0.87754		1.62271	0.698405					1.23157	0.300498
M300020834	M300020834	-	NM_153520	226115	-	-	GO:0008150(biological_process)	GO:0003674(molecular_function)	GO:0005575(cellular_component);GO:0005794(Golgi apparatus);GO:0016020(membrane);GO:0016021(integral to membrane)	19.7918	14.754	16.196	16.7305	7.49405	4.89145	4.26611	4.67785	17.2729	16.4632	6.19275	4.47198	0.953125	-0.0692627			0.779537		0.722132	-0.469666			0.321531		0.271634	-1.88026		*	0.000790593	$$
M400002434	M400002434	ENSMUSG00000040751	NM_022964	56743	Lat2	linker for activation of T cells family, member 2 [Source:MarkerSymbol;Acc:MGI:1926479]	GO:0006955(immune response);GO:0007242(intracellular signaling cascade);GO:0019722(calcium-mediated signaling);GO:0042113(B cell activation);GO:0043303(mast cell degranulation)	GO:0005515(protein binding);GO:0042169(SH2 domain binding)	GO:0005615(extracellular space);GO:0016020(membrane);GO:0016021(integral to membrane);GO:0045121(lipid raft)	2.57884	3.17441	3.64888	3.08983	3.16733	2.46434	4.68422	3.91713	2.87662	3.36936	2.81583	4.30068	1.17129	0.228097			0.350997		1.52732	0.611001			0.103965		1.27641	0.35209			0.188725
M300020347	M300020347	ENSMUSG00000049605	NM_146651	258645	Olfr1403	olfactory receptor 1403 [Source:MarkerSymbol;Acc:MGI:3031237]	GO:0007165(signal transduction);GO:0007186(G-protein coupled receptor protein signaling pathway);GO:0007608(sensory perception of smell);GO:0050896(response to stimulus)	GO:0004871(signal transducer activity);GO:0004872(receptor activity);GO:0004930(G-protein coupled receptor activity);GO:0004984(olfactory receptor activity)	GO:0016020(membrane);GO:0016021(integral to membrane)	10.6511	11.166	12.196	12.2618	10.3887	10.6244	11.1614	10.9757	10.9085	12.2289	10.5066	11.0686	1.12104	0.164836			0.0365375	$	1.05349	0.0751726			0.0644808		0.905116	-0.143826			0.00713381	$$
M300020295	M300020295	ENSMUSG00000049555	NM_146260	20776	Tmie	transmembrane inner ear [Source:MarkerSymbol;Acc:MGI:2159400]	GO:0007605(sensory perception of sound);GO:0042472(inner ear morphogenesis)	-	GO:0016020(membrane);GO:0016021(integral to membrane)	69.8528	72.5947	43.2994	46.1442	198.058	258.872	17.5365	17.9864	71.2237	44.7218	228.465	17.7614	0.627906	-0.671379			0.0055107	$$	0.0777425	-3.68515		***	0.0201978	$	0.397154	-1.33223		*	0.00284096	$$
M300013932	M300013932	-	-	27528	-	-	GO:0017015(regulation of transforming growth factor beta receptor signaling pathway)	GO:0005515(protein binding)	-	1238.44	1166.56	1099.55	1083.08	2242.18	1535.15	303.835	346.314	1202.5	1091.32	1888.67	325.074	0.90754	-0.139967			0.0946236		0.172118	-2.53853		**	0.0476642	$	0.297873	-1.74723		*	0.000882666	$$
M300013862	M300013862	-	XM_147017	244958	-	-	-	-	-	4.34394	3.86475	4.49185	4.3556	4.9406	4.33485	4.20211	4.95801	4.10434	4.42372	4.63772	4.58006	1.07782	0.10811			0.328325		0.987566	-0.0180511			0.916107		1.03534	0.0501047			0.723383
M300013645	M300013645	ENSMUSG00000042354	NM_153547;NM_178846	30877	Gnl3	guanine nucleotide binding protein-like 3 (nucleolar) [Source:MarkerSymbol;Acc:MGI:1353651]	GO:0000074(regulation of progression through cell cycle);GO:0008150(biological_process);GO:0042127(regulation of cell proliferation)	GO:0000166(nucleotide binding);GO:0003674(molecular_function);GO:0005515(protein binding);GO:0005525(GTP binding)	GO:0005622(intracellular);GO:0005634(nucleus);GO:0005730(nucleolus)	321.983	233.656	358.116	339.986	128.301	109.433	243.357	233.636	277.819	349.051	118.867	238.496	1.25639	0.329289			0.254892		2.00641	1.00462	*		0.00777841	$$	0.683271	-0.54947			0.00854524	$$
M300013607	M300013607	ENSMUSG00000042271	NM_172782	-	Nxt2	nuclear transport factor 2-like export factor 2 [Source:MarkerSymbol;Acc:MGI:2147914]	GO:0006606(protein import into nucleus);GO:0006810(transport)	GO:0005515(protein binding);GO:0008565(protein transporter activity)	GO:0005622(intracellular);GO:0005634(nucleus)	233.603	193.92	219.984	216.923	400.266	300.567	302.443	310.627	213.761	218.454	350.417	306.535	1.02195	0.031327			0.83554		0.874773	-0.193019			0.472835		1.4032	0.488726			0.00245091	$$
M300013347	M300013347	ENSMUSG00000041757	NM_182930	-	Plekha6	pleckstrin homology domain containing, family A member 6 [Source:MarkerSymbol;Acc:MGI:2388662]	-	-	-	38.5242	43.2936	44.6452	40.5833	58.3118	55.92	54.7873	51.6942	40.9089	42.6142	57.1159	53.2408	1.04169	0.0589204			0.640736		0.932153	-0.101362			0.185944		1.24937	0.321196			0.0531486
M300013313	M300013313	ENSMUSG00000041708	NM_172610	223726	Mpped1	metallophosphoesterase domain containing 1 [Source:MarkerSymbol;Acc:MGI:106316]	-	GO:0016787(hydrolase activity)	-	2.91097	2.77289	2.84189	3.40147	2.47956	1.98995	11.1112	3.39231	2.84193	3.12168	2.23475	7.25177	1.09844	0.135451			0.434074		3.245	1.69822	*		0.324004		2.32303	1.21601	*		0.397596
M300013046	M300013046	ENSMUSG00000041187	NM_178900	101540	Prkd2	protein kinase D2 [Source:MarkerSymbol;Acc:MGI:2141917]	GO:0006468(protein amino acid phosphorylation);GO:0007242(intracellular signaling cascade)	GO:0000166(nucleotide binding);GO:0004672(protein kinase activity);GO:0004674(protein serine/threonine kinase activity);GO:0005524(ATP binding);GO:0008270(zinc ion binding);GO:0016301(kinase activity);GO:0016740(transferase activity);GO:0019992(diacylglycerol binding);GO:0046872(metal ion binding)	-	55.3317	43.9314	49.8093	42.8894	54.637	45.7781	55.6036	42.838	49.6316	46.3494	50.2075	49.2208	0.933869	-0.0987087			0.671283		0.980347	-0.0286354			0.910554		1.06195	0.0867188			0.730673
M400001361	M400001361	-	-	-	-	-	-	-	-	12.9131	13.8489	12.5913	12.6806	9.3613	8.40163	9.52	8.07391	13.381	12.6359	8.88146	8.79696	0.944318	-0.0826547			0.253776		0.990486	-0.0137922			0.931306		0.696186	-0.522455			0.0338129	$
M400001347	M400001347	ENSMUSG00000031202	NM_175122	67790	Rab39b	RAB39B, member RAS oncogene family [Source:MarkerSymbol;Acc:MGI:1915040]	GO:0006810(transport);GO:0006886(intracellular protein transport);GO:0007264(small GTPase mediated signal transduction);GO:0015031(protein transport)	GO:0000166(nucleotide binding);GO:0005525(GTP binding);GO:0008565(protein transporter activity)	GO:0005622(intracellular);GO:0016020(membrane)	79.9378	71.7416	74.4124	68.9975	76.801	67.1372	119.832	108.492	75.8397	71.705	71.9691	114.162	0.945481	-0.0808804			0.488507		1.58627	0.665635			0.0297892	$	1.59211	0.670939			0.0212088	$
M400001221	M400001221	ENSMUSG00000030131;ENSMUSG00000030113;ENSMUSG00000059908	-	-	Mug4	murinoglobulin 4 [Source:MarkerSymbol;Acc:MGI:101843]	GO:0006810(transport)	GO:0004866(endopeptidase inhibitor activity);GO:0004867(serine-type endopeptidase inhibitor activity);GO:0004872(receptor activity);GO:0005215(transporter activity);GO:0017114(wide-spectrum protease inhibitor activity)	GO:0005615(extracellular space);GO:0016020(membrane)	8.00669	8.35244	8.59712	8.19912	10.745	9.38047	10.0719	10.2649	8.17956	8.39812	10.0627	10.1684	1.02672	0.0380421			0.494247		1.0105	0.0150682			0.892211		1.21079	0.275951			0.0152524	$
M400002682	M400002682	ENSMUSG00000042874	-	78903	Wrnip1	Werner helicase interacting protein 1 [Source:MarkerSymbol;Acc:MGI:1926153]	-	-	-	36.6808	40.6803	41.6928	40.5644	53.1371	58.7208	50.0408	51.0838	38.6806	41.1286	55.9289	50.5623	1.06329	0.0885315			0.359929		0.904046	-0.145532			0.199401		1.22937	0.297921			0.00656739	$$
M200010107	M200010107	ENSMUSG00000038782	-	-	1700028J19Rik	RIKEN cDNA 1700028J19 gene [Source:MarkerSymbol;Acc:MGI:1917254]	-	GO:0003676(nucleic acid binding)	-	17.6934	19.7944	24.6422	24.8911	17.6184	21.6766	33.2169	34.3645	18.7439	24.7666	19.6475	33.7907	1.32132	0.401978			0.0294921	$	1.71985	0.78228			0.0215146	$	1.36436	0.448227			0.00420628	$$
M400001075	M400001075	ENSMUSG00000068547;ENSMUSG00000074195	NM_207208	-	Clca6	chloride channel calcium activated 6 [Source:MarkerSymbol;Acc:MGI:2139744]	GO:0006821(chloride transport);GO:0007155(cell adhesion)	GO:0005254(chloride channel activity);GO:0005515(protein binding);GO:0015276(ligand-gated ion channel activity)	GO:0005578(proteinaceous extracellular matrix);GO:0005886(plasma membrane)	0.915345	0.944071	1.54133		1.41072	1.1369	1.54327	1.90531	0.929708	1.54133	1.27381	1.72429	1.65787	0.729327					1.35365	0.436853			0.185585		1.1187	0.161826
M300019683	M300019683	ENSMUSG00000048910	NM_026050;NM_133703	434799	2810453I06Rik	RIKEN cDNA 2810453I06 gene [Source:MarkerSymbol;Acc:MGI:1914488]	-	-	-	196.689	165.717	182.536	175.92	148.477	135.07	180.325	165.739	181.203	179.228	141.774	173.032	0.9891	-0.0158124			0.912142		1.22048	0.28745			0.0874492		0.965431	-0.0507554			0.520048
M300019624	M300019624	ENSMUSG00000073956	NM_207556	404317	Olfr592	olfactory receptor 592 [Source:MarkerSymbol;Acc:MGI:3030426]	GO:0007165(signal transduction);GO:0007186(G-protein coupled receptor protein signaling pathway);GO:0007608(sensory perception of smell);GO:0050896(response to stimulus)	GO:0004871(signal transducer activity);GO:0004872(receptor activity);GO:0004930(G-protein coupled receptor activity);GO:0004984(olfactory receptor activity)	GO:0016020(membrane);GO:0016021(integral to membrane)		1.11027				0.808964			1.11027		0.808964
M300019179	M300019179	ENSMUSG00000048373	NM_008009	14181	Fgfbp1	fibroblast growth factor binding protein 1 [Source:MarkerSymbol;Acc:MGI:1096350]	GO:0006355(regulation of transcription, DNA-dependent)	GO:0003677(DNA binding);GO:0019838(growth factor binding)	GO:0005634(nucleus);GO:0016020(membrane)	8.42566	6.42197	7.04254	7.01116	7.16252	6.21753	6.53406	6.72912	7.42381	7.02685	6.69003	6.63159	0.946529	-0.0792819			0.730243		0.991265	-0.0126573			0.914665		0.94375	-0.0835236			0.0571598
M300019107	M300019107	-	XM_484091	286942	-	-	GO:0007018(microtubule-based movement)	GO:0000166(nucleotide binding);GO:0003774(motor activity);GO:0003777(microtubule motor activity);GO:0005524(ATP binding)	GO:0005874(microtubule);GO:0005875(microtubule associated complex)	5.47794	6.27933	6.05061	5.31719	6.12959	4.36273	3.35371	4.08979	5.87863	5.6839	5.24616	3.72175	0.966874	-0.0485998			0.754264		0.709424	-0.495279			0.252204		0.654789	-0.610899			0.0635054
M300018618	M300018618	ENSMUSG00000047787	NM_201411	-	Flrt1	fibronectin leucine rich transmembrane protein 3 [Source:MarkerSymbol;Acc:MGI:3026647]	GO:0007155(cell adhesion)	GO:0005515(protein binding)	GO:0016021(integral to membrane)	11.9988	10.3069	10.3614	11.3028	4.32184	4.36917	4.92975	4.43092	11.1528	10.8321	4.34551	4.68033	0.971242	-0.0420968			0.771903		1.07705	0.107087			0.313158		0.43208	-1.21063		*	0.00741457	$$
M400002323	M400002323	-	-	320840	-	-	GO:0007155(cell adhesion)	GO:0005515(protein binding);GO:0048503(GPI anchor binding)	GO:0005615(extracellular space);GO:0016020(membrane)	109.571	108.277	116.368	113.131	107.771	108.431	130.391	132.398	108.924	114.749	108.101	131.395	1.05348	0.0751607			0.0790907		1.21548	0.281531			0.0020507	$$	1.14506	0.19542			0.012843	$
M300018173	M300018173	ENSMUSG00000047324	-	70971	4931429P17Rik	RIKEN cDNA 4931429P17 gene [Source:MarkerSymbol;Acc:MGI:1918221]	-	-	-	0.870526							2.86741	0.870526			2.86741
M300021242	M300021242	ENSMUSG00000050552	XM_132434	66096	0910001L09Rik	RIKEN cDNA 0910001L09 gene [Source:MarkerSymbol;Acc:MGI:1913346]	-	-	-	726.158	694.355	778.88	776.468	1709.49	1287.41	1815.97	1853.73	710.257	777.674	1498.45	1834.85	1.09492	0.130824			0.0516564		1.2245	0.292191			0.253283		2.35941	1.23843	*		0.000320062	$$
M300021175	M300021175	ENSMUSG00000050478	NM_146929	258931	Olfr807	olfactory receptor 807 [Source:MarkerSymbol;Acc:MGI:3030641]	GO:0007165(signal transduction);GO:0007186(G-protein coupled receptor protein signaling pathway);GO:0007608(sensory perception of smell);GO:0050896(response to stimulus)	GO:0004871(signal transducer activity);GO:0004872(receptor activity);GO:0004930(G-protein coupled receptor activity);GO:0004984(olfactory receptor activity)	GO:0016020(membrane);GO:0016021(integral to membrane)	2.57339	1.27748	1.41065	2.41611	1.64544	1.25977	1.7101	1.83964	1.92544	1.91338	1.45261	1.77487	0.99374	-0.00905986			0.989608		1.22185	0.289069			0.254006		0.927608	-0.108413			0.810283
M300020719	M300020719	ENSMUSG00000050010	XM_485619	330096	D830007B15Rik	RIKEN cDNA D830007B15 gene [Source:MarkerSymbol;Acc:MGI:3041225]	-	-	-	32.3841	32.5926	34.6238	34.2369	52.0816	43.8347	59.1475	50.2751	32.4884	34.4304	47.9582	54.7113	1.05978	0.0837592			0.0125643	$	1.14081	0.190061			0.380867		1.58904	0.668156			0.0447447	$
M400002411	M400002411	-	-	100048175	-	-	-	-	-	6.50629	7.18095	6.56923	9.15096	6.89329	7.0185	7.6265	9.16735	6.84362	7.8601	6.9559	8.39693	1.14853	0.199787			0.525731		1.20717	0.271625			0.203294		1.0683	0.0953143			0.755175
M300020249	M300020249	ENSMUSG00000049502	XM_148582	209200	Dtx3l	deltex 3-like (Drosophila) [Source:MarkerSymbol;Acc:MGI:2656973]	-	GO:0005515(protein binding);GO:0008270(zinc ion binding);GO:0046872(metal ion binding)	-	38.4077	37.4923	28.5702	29.8525	73.2351	61.52	25.2528	27.4351	37.95	29.2114	67.3776	26.3439	0.769734	-0.377569			0.00802911	$$	0.39099	-1.3548		*	0.0204404	$	0.901838	-0.14906			0.15169
M300020152	M300020152	ENSMUSG00000073845	NM_175023	19647	P97868-3	RBBP6_MOUSE Isoform 3 of P97868 - Mus musculus (Mouse) [Source:Uniprot/Varsplic;Acc:P97868-3]	GO:0008150(biological_process);GO:0016567(protein ubiquitination)	GO:0003674(molecular_function);GO:0003676(nucleic acid binding);GO:0004842(ubiquitin-protein ligase activity);GO:0005515(protein binding);GO:0008270(zinc ion binding);GO:0046872(metal ion binding)	GO:0000151(ubiquitin ligase complex);GO:0005575(cellular_component);GO:0005634(nucleus)	42.5902	36.0204	36.1916	38.0547	45.5883	33.3961	32.8566	33.1358	39.3053	37.1231	39.4922	32.9962	0.944481	-0.0824059			0.588186		0.835511	-0.259269			0.398314		0.888831	-0.170019			0.0483504	$
M300013839	M300013839	ENSMUSG00000042694	NM_175360	108689	Obfc1	oligonucleotide/oligosaccharide-binding fold containing 1 [Source:MarkerSymbol;Acc:MGI:1915581]	-	GO:0003676(nucleic acid binding)	-	94.6954	84.2784	73.2999	76.8435	139.473	106.351	54.9766	62.9229	89.4869	75.0717	122.912	58.9498	0.838913	-0.253408			0.119998		0.47961	-1.06007		*	0.0641529		0.785246	-0.348783			0.0657164
M300013811	M300013811	ENSMUSG00000042642	NM_020517	57275	Lenep	lens epithelial protein [Source:MarkerSymbol;Acc:MGI:1930020]	-	-	GO:0005737(cytoplasm)	7.96303	7.61951	8.34601	8.99663	19.2204	19.8813	20.5845	20.8027	7.79127	8.67132	19.5508	20.6936	1.11295	0.154393			0.139164		1.05845	0.0819535			0.0815407		2.38644	1.25486	*		0.000813498	$$
M300013561	M300013561	ENSMUSG00000042202	NM_177186	320541	A530082C11Rik	RIKEN cDNA A530082C11 gene [Source:MarkerSymbol;Acc:MGI:2444240]	-	-	-	8.04474	8.34693	7.3457	8.72765	7.83665	6.52478	7.8732	8.12221	8.19583	8.03668	7.18072	7.99771	0.980581	-0.0282916			0.842864		1.11378	0.155459			0.345667		0.995151	-0.00701267			0.960783
M300013533	M300013533	ENSMUSG00000042148	NM_178379	70383	Cox10	COX10 homolog, cytochrome c oxidase assembly protein, heme A: farnesyltransferase (yeast) [Source:MarkerSymbol;Acc:MGI:1917633]	GO:0000266(mitochondrial fission);GO:0006783(heme biosynthetic process);GO:0006784(heme a biosynthetic process);GO:0007005(mitochondrion organization and biogenesis);GO:0008535(cytochrome c oxidase complex assembly);GO:0009060(aerobic respiration);GO:0017004(cytochrome complex assembly);GO:0018347(protein amino acid farnesylation)	GO:0004129(cytochrome-c oxidase activity);GO:0004311(farnesyltranstransferase activity);GO:0004659(prenyltransferase activity);GO:0008495(protoheme IX farnesyltransferase activity);GO:0016740(transferase activity)	GO:0005739(mitochondrion);GO:0016020(membrane);GO:0016021(integral to membrane)	144.194	126.74	137.907	175.918	184.124	124.953	101.737	112.399	135.467	156.912	154.539	107.068	1.1583	0.212015			0.412988		0.692825	-0.529438			0.255072		0.682343	-0.551431			0.127512
M300013290	M300013290	ENSMUSG00000041670	-	-	Rims1	regulating synaptic membrane exocytosis 1 [Source:MarkerSymbol;Acc:MGI:2152971]	-	-	-	0.858809			1.10475		0.718953	1.3815	1.19451	0.858809	1.10475	0.718953	1.288	1.28637	0.363304					1.7915	0.841168					1.16588	0.221424
M300013237	M300013237	ENSMUSG00000041592	NM_172800	237979	Sdk2	sidekick homolog 2 (chicken) [Source:MarkerSymbol;Acc:MGI:2443847]	GO:0006605(protein targeting);GO:0007155(cell adhesion)	GO:0005515(protein binding)	GO:0005615(extracellular space);GO:0016020(membrane);GO:0016021(integral to membrane)	4.6173	4.54563	4.33322	3.76554	3.60927	2.48872	3.86867	2.74279	4.58147	4.04938	3.04899	3.30573	0.883861	-0.178108			0.203989		1.08421	0.116638			0.777171		0.816355	-0.292731			0.359483
M300012980	M300012980	-	NM_027210	69785	-	-	-	-	GO:0005615(extracellular space)			0.783488	0.802566			1.10413	0.794466		0.793027		0.949297													1.19706	0.25949			0.419818
M400001329	M400001329	ENSMUSG00000031028	NM_021885	22141	Tub	tubby candidate gene [Source:MarkerSymbol;Acc:MGI:2651573]	GO:0007602(phototransduction);GO:0007605(sensory perception of sound)	GO:0008020(G-protein coupled photoreceptor activity)	GO:0005829(cytosol)	11.1129	10.6854	10.7789	12.0622	10.3281	11.4846	14.5675	13.8446	10.8992	11.4205	10.9063	14.206	1.04783	0.0674115			0.52139		1.30255	0.381337			0.0401565	$	1.2439	0.314876			0.0633315
M400001311	M400001311	ENSMUSG00000030801	NM_026370	67773	Myst1	MYST histone acetyltransferase 1 [Source:MarkerSymbol;Acc:MGI:1915023]	GO:0006333(chromatin assembly or disassembly);GO:0006350(transcription);GO:0006355(regulation of transcription, DNA-dependent);GO:0016568(chromatin modification)	GO:0003677(DNA binding);GO:0003682(chromatin binding);GO:0004402(histone acetyltransferase activity);GO:0008270(zinc ion binding);GO:0008415(acyltransferase activity);GO:0016740(transferase activity);GO:0046872(metal ion binding)	GO:0000776(kinetochore);GO:0000785(chromatin);GO:0005634(nucleus)	69.3753	74.1762	66.4295	82.538	84.6909	67.3103	106.392	117.343	71.7757	74.4837	76.0006	111.867	1.03773	0.0534293			0.777854		1.47193	0.557706			0.0731314		1.5019	0.586791			0.0616624
M400001188	M400001188	-	-	-	-	-	-	-	-	20.3132	24.964	24.1869	27.3802	11.6027	11.2167	12.7927	15.6749	22.6386	25.7835	11.4097	14.2338	1.13892	0.187668			0.380888		1.24752	0.319065			0.191574		0.552051	-0.857125			0.0329741	$
M200011959	M200011959	ENSMUSG00000000751	NM_026653	68275	Rpa1	replication protein A1 [Source:MarkerSymbol;Acc:MGI:1915525]	GO:0006260(DNA replication);GO:0007126(meiosis)	GO:0003676(nucleic acid binding);GO:0003677(DNA binding);GO:0003682(chromatin binding);GO:0008270(zinc ion binding);GO:0046872(metal ion binding)	GO:0000793(condensed chromosome);GO:0005634(nucleus)	253.158	241.12	252.667	281.942	344.119	242.017	348.391	367.488	247.139	267.305	293.068	357.94	1.0816	0.113162			0.330635		1.22136	0.288483			0.338011		1.33907	0.421232			0.0352277	$
M400001058	M400001058	ENSMUSG00000028080	NM_030695	-	Lrba	LPS-responsive beige-like anchor [Source:MarkerSymbol;Acc:MGI:1933162]	GO:0007165(signal transduction);GO:0008104(protein localization);GO:0016197(endosome transport)	GO:0051018(protein kinase A binding)	GO:0016023(cytoplasmic membrane-bound vesicle)	15.3776	13.6822	16.4403	20.7222	43.0227	41.6527	306.397	389.055	14.5299	18.5813	42.3377	347.726	1.27883	0.354826			0.220575		8.21316	3.03794	***		0.0178315	$	18.7138	4.22603	***		0.0154436	$
M400001044	M400001044	ENSMUSG00000060671	XM_283873	-	Atp8b2	Atpase, class I, type 8B, member 2 [Source:MarkerSymbol;Acc:MGI:1859660]	GO:0006810(transport);GO:0008152(metabolic process);GO:0015914(phospholipid transport)	GO:0000166(nucleotide binding);GO:0000287(magnesium ion binding);GO:0003824(catalytic activity);GO:0004012(phospholipid-translocating ATPase activity);GO:0005515(protein binding);GO:0005524(ATP binding);GO:0015662(ATPase activity, coupled to transmembrane movement of ions, phosphorylative mechanism);GO:0016787(hydrolase activity);GO:0046872(metal ion binding)	GO:0016020(membrane);GO:0016021(integral to membrane)	4.65123	5.68058	4.49185	5.11952	6.85879	5.57521	5.16057	5.99443	5.1659	4.80569	6.217	5.5775	0.930271	-0.104277			0.610782		0.897137	-0.156599			0.491308		1.1606	0.214877			0.277237
M300019574	M300019574	ENSMUSG00000058046	NM_177607	214106	4933430I17Rik	RIKEN cDNA 4933430I17 gene [Source:MarkerSymbol;Acc:MGI:3045314]	-	-	-	3.09288	3.98943	3.58145	2.10216	3.62176	3.25819	3.5249	4.50746	3.54116	2.84181	3.43998	4.01618	0.802508	-0.317412			0.503637		1.1675	0.223424			0.386051		1.41325	0.499015			0.316949
M300019526	M300019526	ENSMUSG00000048752	NM_146227	100048601	Tsp50	testes-specific protease 50 [Source:MarkerSymbol;Acc:MGI:2447303]	GO:0006508(proteolysis)	GO:0004252(serine-type endopeptidase activity);GO:0004263(chymotrypsin activity);GO:0004295(trypsin activity);GO:0008233(peptidase activity)	-	48.1949	55.2327	53.2376	49.6992	59.0342	49.917	54.3052	52.4071	51.7138	51.4684	54.4756	53.3561	0.995255	-0.00686127			0.955993		0.97945	-0.029956			0.832403		1.03668	0.0519672			0.446335
M300019034	M300019034	ENSMUSG00000048218	NM_178114	105827	Amigo2	adhesion molecule with Ig like domain 2 [Source:MarkerSymbol;Acc:MGI:2145995]	GO:0007155(cell adhesion);GO:0007156(homophilic cell adhesion);GO:0007157(heterophilic cell adhesion);GO:0043069(negative regulation of programmed cell death)	GO:0005515(protein binding)	GO:0005615(extracellular space);GO:0005887(integral to plasma membrane);GO:0016020(membrane);GO:0016021(integral to membrane)	5.21778	3.01669	3.22437	2.6183	2.13159	2.0936	1.42596	1.90095	4.11723	2.92133	2.11259	1.66346	0.709538	-0.495049			0.40474		0.7874	-0.344831			0.200078		0.569417	-0.812443			0.0822874
M300018971	M300018971	ENSMUSG00000048148	NM_176940	319555	A230063L24Rik	RIKEN cDNA A230063L24 gene [Source:MarkerSymbol;Acc:MGI:2442268]	-	-	-	3.86075	2.58363	2.8313	3.13283	3.65347	1.75854	9.84541	7.59518	3.22219	2.98206	2.706	8.7203	0.925477	-0.111732			0.749462		3.22257	1.68821	*		0.0549318		2.92425	1.54807	*		0.0369779	$
M300018523	M300018523	ENSMUSG00000047686	NM_199468	213436	Zcchc5	zinc finger, CCHC domain containing 5 [Source:MarkerSymbol;Acc:MGI:2685221]	-	GO:0003676(nucleic acid binding);GO:0008270(zinc ion binding)	-	1.15322	1.16185				1.16478	1.53603	1.05908	1.15754		1.16478	1.29756							1.11399	0.155732
M300018477	M300018477	ENSMUSG00000047638	-	-	Nr1h4	nuclear receptor subfamily 1, group H, member 4 [Source:MarkerSymbol;Acc:MGI:1352464]	-	-	-	8.37622	7.73765	10.1215	7.40194	8.04918	6.46687	8.81143	10.2977	8.05693	8.76173	7.25803	9.55456	1.08748	0.120985			0.663951		1.31641	0.396613			0.16862		1.09049	0.124974			0.659799
M300018026	M300018026	ENSMUSG00000047171	NM_173789	234219	Helt	Hey-like transcription factor (zebrafish) [Source:MarkerSymbol;Acc:MGI:3040955]	GO:0000122(negative regulation of transcription from RNA polymerase II promoter);GO:0006355(regulation of transcription, DNA-dependent);GO:0030182(neuron differentiation)	GO:0003677(DNA binding);GO:0003700(transcription factor activity);GO:0005515(protein binding);GO:0016564(transcriptional repressor activity);GO:0042803(protein homodimerization activity)	GO:0005634(nucleus);GO:0005667(transcription factor complex)	28.3036	28.8984	29.3149	26.0497	31.1801	27.4403	30.2783	29.5561	28.601	27.6823	29.3102	29.9172	0.967878	-0.0471025			0.635471		1.02071	0.0295712			0.780146		1.08073	0.11201			0.313122
M300021075	M300021075	ENSMUSG00000050377	NM_139299	218624	Il31ra	interleukin 31 receptor A [Source:MarkerSymbol;Acc:MGI:2180511]	GO:0000165(MAPKKK cascade);GO:0006916(anti-apoptosis);GO:0006952(defense response);GO:0006955(immune response);GO:0007169(transmembrane receptor protein tyrosine kinase signaling pathway);GO:0007259(JAK-STAT cascade);GO:0008284(positive regulation of cell proliferation);GO:0019221(cytokine and chemokine mediated signaling pathway);GO:0030224(monocyte differentiation);GO:0030225(macrophage differe…	GO:0003713(transcription coactivator activity);GO:0004872(receptor activity);GO:0004896(hematopoietin/interferon-class (D200(domain) cytokine receptor activity);GO:0019901(protein kinase binding);GO:0019955(cytokine binding)	GO:0005615(extracellular space);GO:0016020(membrane);GO:0016021(integral to membrane)	1.00845	2.40741	1.51757	1.91395	1.79869	2.23647	2.21324	1.7981	1.70793	1.71576	2.01758	2.00567	1.00459	0.00660018			0.992383		0.994096	-0.00854342			0.972087		1.16897	0.225235			0.418751
M300021020	M300021020	ENSMUSG00000050321	NM_144946	246317	Neto1	neuropilin (NRP) and tolloid (TLL)-like 1 [Source:MarkerSymbol;Acc:MGI:2180216]	GO:0006605(protein targeting)	GO:0004872(receptor activity)	GO:0016020(membrane);GO:0016021(integral to membrane)	10.2142	11.0423	11.2805	12.6044	20.9411	14.7505	7.7175	7.84645	10.6283	11.9424	17.8458	7.78197	1.12365	0.168189			0.234388		0.436067	-1.19738		*	0.0830226		0.651624	-0.617887			0.0246154	$
M300020611	M300020611	ENSMUSG00000060924	NM_053171	-	Csmd1	CUB and Sushi multiple domains 1 [Source:MarkerSymbol;Acc:MGI:2137383]	-	-	-	13.1393	18.2779	18.1606	19.9749	17.3642	15.3106	15.8864	16.1756	15.7086	19.0678	16.3374	16.031	1.21384	0.279578			0.342891		0.981242	-0.0273188			0.79544		0.840738	-0.250273			0.0805938
M300020532	M300020532	ENSMUSG00000049811	NM_028672	-	4930430E16Rik	RIKEN cDNA 4930430E16 gene [Source:MarkerSymbol;Acc:MGI:1921123]	-	-	-	13.9984	15.5591	12.7904	12.7379	20.7811	16.3823	12.9705	13.0114	14.7787	12.7641	18.5817	12.991	0.863685	-0.211423			0.123086		0.699126	-0.516375			0.126147		1.01777	0.0254113			0.0208955	$
M300020084	M300020084	-	-	-	-	-	-	-	-	4.79683	5.9384	6.47351	7.02812	8.89576	8.72821	8.82731	8.90056	5.36761	6.75081	8.81198	8.86393	1.25769	0.33078			0.1611		1.0059	0.00847994			0.627209		1.31302	0.392886			0.0170745	$
M300020025	M300020025	ENSMUSG00000049280	NM_146372	-	Olfr509	olfactory receptor 509 [Source:MarkerSymbol;Acc:MGI:3030343]	GO:0007165(signal transduction);GO:0007186(G-protein coupled receptor protein signaling pathway);GO:0007608(sensory perception of smell);GO:0050896(response to stimulus)	GO:0004871(signal transducer activity);GO:0004872(receptor activity);GO:0004930(G-protein coupled receptor activity);GO:0004984(olfactory receptor activity)	GO:0016020(membrane);GO:0016021(integral to membrane)	18.3253	23.5647	26.455	26.7925	22.0833	22.1797	17.4646	19.4338	20.945	26.6237	22.1315	18.4492	1.27113	0.346107			0.162994		0.833617	-0.262544			0.0647807		0.69296	-0.529156			0.0146073	$
M300013775	M300013775	ENSMUSG00000042589	NM_007804	-	Cutl2	cut-like 2 (Drosophila) [Source:MarkerSymbol;Acc:MGI:107321]	GO:0006350(transcription);GO:0006355(regulation of transcription, DNA-dependent);GO:0045449(regulation of transcription);GO:0045892(negative regulation of transcription, DNA-dependent)	GO:0003677(DNA binding);GO:0003700(transcription factor activity);GO:0016564(transcriptional repressor activity);GO:0043565(sequence-specific DNA binding)	GO:0005634(nucleus)	6.20733	7.67209	7.3216	7.58041	7.56166	5.74382	8.06852	6.24382	6.93971	7.45101	6.65274	7.15617	1.07368	0.10256			0.562799		1.07567	0.105239			0.733574		0.96043	-0.0582475			0.779332
M300013745	M300013745	ENSMUSG00000042520	NM_028475;NM_153489	-	Ubap2l	ubiquitin associated protein 2-like [Source:MarkerSymbol;Acc:MGI:1921633]	-	-	-	77.0312	93.6844	94.1232	92.4563	68.5561	51.3226	99.9572	102.003	85.3578	93.2898	59.9393	100.98	1.09293	0.128196			0.443242		1.68471	0.752498			0.0419123	$	1.08244	0.114282			0.0282006	$
M300013496	M300013496	ENSMUSG00000044757;ENSMUSG00000042079	NM_133834	98758	Hnrpf	heterogeneous nuclear ribonucleoprotein F [Source:MarkerSymbol;Acc:MGI:2138741]	-	-	-	2057.47	2377.53	2173.51	2333.71	1402.58	1228.75	2069.34	2183.52	2217.5	2253.61	1315.67	2126.43	1.01628	0.0233028			0.858758		1.61624	0.69264			0.0160557	$	0.943567	-0.0838031			0.325259
M300013459	M300013459	ENSMUSG00000041992	NM_175930	217944	Rapgef5	Rap guanine nucleotide exchange factor (GEF) 5 [Source:MarkerSymbol;Acc:MGI:2444365]	GO:0007242(intracellular signaling cascade);GO:0007264(small GTPase mediated signal transduction);GO:0007399(nervous system development);GO:0051056(regulation of small GTPase mediated signal transduction)	GO:0005085(guanyl-nucleotide exchange factor activity);GO:0017034(Rap guanyl-nucleotide exchange factor activity);GO:0030742(GTP-dependent protein binding)	GO:0005622(intracellular);GO:0005634(nucleus)	7.55809	8.34191	9.43718	9.96016	8.16659	7.0306	6.74237	8.71899	7.95	9.69867	7.59859	7.73068	1.21996	0.286833			0.0655357		1.01738	0.0248629			0.918337		0.797086	-0.327192			0.194098
M300013202	M300013202	ENSMUSG00000066361	NM_008458	16625	Serpina3c	serine (or cysteine) peptidase inhibitor, clade A, member 3C [Source:MarkerSymbol;Acc:MGI:102848]	-	GO:0004866(endopeptidase inhibitor activity);GO:0004867(serine-type endopeptidase inhibitor activity)	-	21.6897	26.3377	25.2482	27.021	27.1682	26.3986	23.1706	25.946	24.0137	26.1346	26.7834	24.5583	1.08832	0.122106			0.483646		0.916922	-0.125129			0.262322		0.939684	-0.0897523			0.439433
M400001936	M400001936	ENSMUSG00000036862	XM_194371	233651	Dchs1	dachsous 1 (Drosophila) [Source:MarkerSymbol;Acc:MGI:2685011]	GO:0007156(homophilic cell adhesion);GO:0008150(biological_process)	GO:0003674(molecular_function);GO:0005509(calcium ion binding)	GO:0005575(cellular_component);GO:0016020(membrane)	285.305	365.474	390.957	418.687	418.8	430.136	400.059	413.529	325.39	404.822	424.468	406.794	1.24411	0.315119			0.201981		0.958363	-0.0613566			0.182443		1.00487	0.00701135			0.909897
M300012907	M300012907	ENSMUSG00000040865	XM_110350	-	A430093A21Rik	RIKEN cDNA A430093A21 gene [Source:MarkerSymbol;Acc:MGI:3027003]	-	-	-	57.2881	58.5129	61.709	54.4532	42.4768	33.6934	38.4475	43.2926	57.9005	58.0811	38.0851	40.87	1.00312	0.00449364			0.965306		1.07312	0.101815			0.634536		0.703671	-0.507027			0.0586482
M400001299	M400001299	ENSMUSG00000030598	NM_015796	-	Fbxo17	F-box protein 17 [Source:MarkerSymbol;Acc:MGI:1354707]	GO:0006512(ubiquitin cycle);GO:0030163(protein catabolic process)	GO:0005515(protein binding)	-	18.9982	24.3311	16.5836	19.0107	15.8326	14.2868	18.2089	19.3507	21.6646	17.7971	15.0597	18.7798	0.821482	-0.283698			0.317627		1.24702	0.318484			0.0607064		1.05521	0.0775367			0.539972
M400001274	M400001274	ENSMUSG00000030433	XM_355841	381836	Gm1079	-	GO:0006468(protein amino acid phosphorylation)	GO:0004674(protein serine/threonine kinase activity);GO:0005524(ATP binding)	-	6.41864	6.14314	5.75387	4.96261	6.18212	4.23206	4.44545	4.89445	6.28089	5.35824	5.20709	4.66995	0.853102	-0.229211			0.158536		0.896845	-0.15707			0.645102		0.871547	-0.19835			0.269426
M200011854	M200011854	-	-	216848	-	-	GO:0006333(chromatin assembly or disassembly)	GO:0003677(DNA binding);GO:0003682(chromatin binding);GO:0004386(helicase activity);GO:0005515(protein binding);GO:0005524(ATP binding);GO:0008270(zinc ion binding)	GO:0000785(chromatin);GO:0005634(nucleus);GO:0016581(NuRD complex);GO:0016585(chromatin remodeling complex)	13.3321	13.188	15.2991	13.7415	12.688	10.8581	9.63226	8.87885	13.2601	14.5203	11.773	9.25555	1.09504	0.130981			0.248427		0.786165	-0.347096			0.125949		0.637422	-0.649678			0.025955	$
M200011670	M200011670	ENSMUSG00000023912	NM_028711	74011	Slc25a27	solute carrier family 25, member 27 [Source:MarkerSymbol;Acc:MGI:1921261]	-	-	-	11.2254	13.0819	10.3425	11.3927	14.3992	9.40914	11.0536	9.68569	12.1537	10.8676	11.9042	10.3696	0.894181	-0.161362			0.351159		0.871092	-0.199104			0.613216		0.954181	-0.0676651			0.621962
M400001032	M400001032	ENSMUSG00000027860	NM_177545	100046586	Vangl1	vang-like 1 (van gogh, Drosophila) [Source:MarkerSymbol;Acc:MGI:2159344]	GO:0007275(multicellular organismal development)	GO:0005515(protein binding)	GO:0016020(membrane);GO:0016021(integral to membrane)	49.0048	60.4268	52.2849	46.1338	92.7794	64.4767	53.9158	58.5365	54.7158	49.2093	78.628	56.2261	0.899363	-0.153024			0.485336		0.71509	-0.483803			0.258622		1.14259	0.192309			0.209693
M400001018	M400001018	ENSMUSG00000027531	NM_018864	55980	Impa1	inositol (myo)-1(or 4)-monophosphatase 1 [Source:MarkerSymbol;Acc:MGI:1933158]	GO:0005975(carbohydrate metabolic process);GO:0006020(inositol metabolic process)	GO:0000287(magnesium ion binding);GO:0004437(inositol or phosphatidylinositol phosphatase activity);GO:0008934(inositol-1(or 4)-monophosphatase activity);GO:0016787(hydrolase activity);GO:0031403(lithium ion binding);GO:0042578(phosphoric ester hydrolase activity);GO:0046872(metal ion binding)	GO:0005575(cellular_component)	206.76	263.11	257.719	230.166	255.79	206.856	209.527	233.883	234.935	243.943	231.323	221.705	1.03834	0.0542831			0.800965		0.958423	-0.0612657			0.758524		0.90884	-0.137901			0.350072
M300019447	M300019447	ENSMUSG00000048668	NM_197981	-	5930416I19Rik	RIKEN cDNA 5930416I19 gene [Source:MarkerSymbol;Acc:MGI:1915315]	-	-	-	172.4	183.18	243.465	211.693	119.659	96.2124	123.547	126.226	177.79	227.579	107.935	124.886	1.28005	0.356195			0.097245		1.15705	0.210448			0.287362		0.54876	-0.865753			0.0232629	$
M400002389	M400002389	ENSMUSG00000040537	-	-	Adam22	a disintegrin and metallopeptidase domain 22 [Source:MarkerSymbol;Acc:MGI:1340046]	-	-	-	16.7541	19.6562	20.833	19.3913	23.2269	18.8516	21.7765	18.9616	18.2052	20.1122	21.0393	20.369	1.10475	0.143722			0.360304		0.968143	-0.0467084			0.820756		1.01277	0.0183071			0.8859
M300018892	M300018892	ENSMUSG00000048070	NM_178656	193003	A530088H08Rik	RIKEN cDNA A530088H08 gene [Source:MarkerSymbol;Acc:MGI:2443635]	-	-	-	4.21229	4.39642	3.26001	3.92739	3.77362	2.94879	4.10892	3.74213	4.30435	3.5937	3.3612	3.92553	0.834898	-0.260328			0.17648		1.16789	0.223908			0.337647		1.09234	0.127417			0.475384
M300018827	M300018827	ENSMUSG00000048001	NM_010419	15208	Hes5	hairy and enhancer of split 5 (Drosophila) [Source:MarkerSymbol;Acc:MGI:104876]	-	-	-	78.9214	90.8057	79.9993	70.4209	93.2116	65.3604	65.2308	64.2591	84.8636	75.2101	79.286	64.745	0.886247	-0.174219			0.33334		0.816601	-0.292297			0.406247		0.860855	-0.216158			0.161755
M300018430	M300018430	ENSMUSG00000022000	-	67302	Zc3h13	zinc finger CCCH type containing 13 [Source:MarkerSymbol;Acc:MGI:1914552]	-	GO:0003676(nucleic acid binding);GO:0008270(zinc ion binding)	-	84.6378	81.1145	89.548	63.1403	64.293	40.9147	47.461	41.2986	82.8762	76.3442	52.6038	44.3798	0.921184	-0.118439			0.672399		0.843662	-0.245263			0.566494		0.581313	-0.782613			0.142462
M300018350	M300018350	ENSMUSG00000032892	-	-	2400006H24Rik	RIKEN cDNA 2400006H24 gene [Source:MarkerSymbol;Acc:MGI:1889073]	GO:0006913(nucleocytoplasmic transport)	GO:0005085(guanyl-nucleotide exchange factor activity);GO:0008536(Ran GTPase binding)	GO:0005654(nucleoplasm)	111.865	118.436	137.142	118.314	300.677	229.998	222.84	205.65	115.151	127.728	265.337	214.245	1.10923	0.149553			0.334368		0.807444	-0.308566			0.295256		1.67735	0.746188			0.0210267	$
M300017905	M300017905	ENSMUSG00000047040	NM_146026	-	Atad4	ATPase family, AAA domain containing 4 [Source:MarkerSymbol;Acc:MGI:2387599]	-	-	-	2.15673	1.71905	1.49253	1.76906	2.2006		1.58842	0.884021	1.93789	1.63079	2.2006	1.23622	0.841531	-0.248912			0.357319		0.561766	-0.831958					0.758049	-0.399637			0.406515
M300020943	M300020943	ENSMUSG00000050239	XM_139703;XM_359191	239932	Gm312	gene model 312, (NCBI) [Source:MarkerSymbol;Acc:MGI:2685158]	-	-	-	5.49197	7.45131	6.98896	6.9542	7.20263	5.25439	4.50291	4.13784	6.47164	6.97158	6.22851	4.32038	1.07725	0.107354			0.660623		0.693645	-0.52773			0.194056		0.619713	-0.690328			0.00474921	$$
M300020899	M300020899	ENSMUSG00000050189	NM_053258	-	Etos1	ectopic ossification 1 [Source:MarkerSymbol;Acc:MGI:2149837]	-	-	-	1.49906	1.93181	2.45815	2.36628	2.60527	2.06922	2.51116	1.78941	1.71544	2.41222	2.33725	2.15029	1.40618	0.491784			0.0877207		0.920008	-0.120281			0.717854		0.891415	-0.165831			0.546291
M300020468	M300020468	ENSMUSG00000049739	NM_172749	-	Zfp646	zinc finger protein 646 [Source:MarkerSymbol;Acc:MGI:3665412]	-	GO:0003676(nucleic acid binding);GO:0008270(zinc ion binding);GO:0046872(metal ion binding)	GO:0005622(intracellular)	39.1853	40.4516	49.6997	39.872	27.95	18.5029	34.7704	22.6723	39.8185	44.7859	23.2264	28.7214	1.12475	0.169607			0.421644		1.23658	0.306357			0.548318		0.641304	-0.64092			0.175411
M300020407	M300020407	ENSMUSG00000049670	NM_198108	-	BC023055	cDNA sequence BC023055 [Source:MarkerSymbol;Acc:MGI:2449568]	-	-	-	173.779	192.702	210.554	170.178	156.59	127.388	152.098	131.155	183.241	190.366	141.989	141.627	1.03889	0.0550376			0.779565		0.997447	-0.00368734			0.985738		0.74397	-0.426683			0.165344
M300019934	M300019934	ENSMUSG00000049176	XM_285569	-	Frmpd4	FERM and PDZ domain containing 4 [Source:MarkerSymbol;Acc:MGI:3042378]	-	GO:0005515(protein binding)	GO:0005856(cytoskeleton)	9.73671	11.4128	11.7108	10.3128	10.5158	9.18252	10.2582	8.75838	10.5748	11.0118	9.84915	9.50831	1.04133	0.0584292			0.727511		0.965394	-0.0508102			0.766448		0.863464	-0.211792			0.280153
M300019865	M300019865	-	-	-	-	-	-	-	-	30.8888	34.9516	36.8383	31.4839	76.2115	54.4181	78.1602	66.8151	32.9202	34.1611	65.3148	72.4877	1.03769	0.053382			0.747368		1.10982	0.150325			0.61838		2.12193	1.08538	*		0.025755	$
M300013716	M300013716	ENSMUSG00000042477	NM_198960	332937	Tcfap2e	transcription factor AP-2, epsilon [Source:MarkerSymbol;Acc:MGI:2679630]	GO:0006355(regulation of transcription, DNA-dependent);GO:0045944(positive regulation of transcription from RNA polymerase II promoter)	GO:0003677(DNA binding);GO:0003700(transcription factor activity);GO:0042803(protein homodimerization activity);GO:0046982(protein heterodimerization activity)	GO:0005634(nucleus)	3.36073	3.7446	4.03587	4.28657	3.32061	3.2739	3.7347	3.74213	3.55266	4.16122	3.29726	3.73841	1.1713	0.228106			0.117423		1.1338	0.18116			0.00286068	$$	0.898393	-0.154581			0.0778363
M300013679	M300013679	ENSMUSG00000042417	XM_127523	218630	Ung2	uracil DNA glycosylase 2 [Source:MarkerSymbol;Acc:MGI:2145534]	GO:0000074(regulation of progression through cell cycle);GO:0006281(DNA repair);GO:0006284(base-excision repair);GO:0006974(response to DNA damage stimulus);GO:0008152(metabolic process)	GO:0004844(uracil DNA N-glycosylase activity);GO:0016787(hydrolase activity);GO:0016798(hydrolase activity, acting on glycosyl bonds)	GO:0005634(nucleus);GO:0005654(nucleoplasm)	10.3813	9.6611	10.1427	8.13237	10.8362	7.95229	6.93092	7.26701	10.0212	9.13754	9.39423	7.09897	0.911823	-0.133174			0.494932		0.755673	-0.404166			0.254655		0.776901	-0.364197			0.18346
M300013431	M300013431	ENSMUSG00000041923	NM_199024	-	Nol4	nucleolar protein 4 [Source:MarkerSymbol;Acc:MGI:2441684]	-	-	GO:0005634(nucleus)	3.28875	4.47953	5.21439	3.21097	7.41951	4.85001	7.58422	6.70066	3.88414	4.21268	6.13476	7.14244	1.08458	0.117143			0.804488		1.16426	0.219411			0.535533		1.69546	0.761678			0.115868
M300013391	M300013391	ENSMUSG00000041852;ENSMUSG00000071262	-	21411	Tcf20	transcription factor 20 [Source:MarkerSymbol;Acc:MGI:108399]	GO:0008150(biological_process)	GO:0003674(molecular_function);GO:0003677(DNA binding);GO:0005515(protein binding);GO:0008270(zinc ion binding)	GO:0005575(cellular_component)	106.412	93.6628	91.9752	85.5521	71.2869	51.5704	64.2045	59.3232	100.038	88.7636	61.4286	61.7638	0.887302	-0.172502			0.255006		1.00546	0.00785176			0.976666		0.695824	-0.523206			0.021599	$
M300013135	M300013135	ENSMUSG00000041360	NM_177474	52874	D19Bwg1357e	Protein KIAA0020. [Source:Uniprot/SWISSPROT;Acc:Q8BKS9]	-	GO:0003723(RNA binding);GO:0005488(binding)	GO:0005634(nucleus);GO:0005783(endoplasmic reticulum)	336.437	385.507	399.883	384.193	230.885	202.751	323.936	297.719	360.972	392.038	216.818	310.827	1.08606	0.119106			0.351121		1.43359	0.519629			0.0393784	$	0.79285	-0.334881			0.0336127	$
M400001901	M400001901	ENSMUSG00000036484	-	-	-	-	-	-	-	194.824	225.828	222.821	211.945	293.188	246.217	234.164	168.335	210.326	217.383	269.702	201.249	1.03355	0.0476113			0.709362		0.74619	-0.422384			0.232542		0.925783	-0.111254			0.676433
M300012819	M300012819	-	NM_178593	226594	-	-	-	-	-	56.1476	57.439	47.8812	45.0002	423.465	222.815	203.68	127.258	56.7933	46.4407	323.14	165.469	0.817714	-0.290331			0.0224698	$	0.512066	-0.965598			0.279662		3.56302	1.8331	*		0.0895571
M400005952	M400005952	ENSMUSG00000057503	NM_146689	258684	Olfr1459	olfactory receptor 1459 [Source:MarkerSymbol;Acc:MGI:3031293]	GO:0007165(signal transduction);GO:0007186(G-protein coupled receptor protein signaling pathway);GO:0007608(sensory perception of smell);GO:0050896(response to stimulus)	GO:0004871(signal transducer activity);GO:0004872(receptor activity);GO:0004930(G-protein coupled receptor activity);GO:0004984(olfactory receptor activity)	GO:0016020(membrane);GO:0016021(integral to membrane)	20.5757	24.0402	23.5931	24.5696	25.5428	24.133	27.3662	22.668	22.3079	24.0814	24.8379	25.0171	1.0795	0.11036			0.428329		1.00721	0.010371			0.948406		1.03886	0.0549963			0.734155
M400005766	M400005766	ENSMUSG00000057103	NM_023160	434057	Cml1	camello-like 1 [Source:MarkerSymbol;Acc:MGI:1913366]	GO:0007162(negative regulation of cell adhesion);GO:0008152(metabolic process)	GO:0008080(N-acetyltransferase activity);GO:0016740(transferase activity)	GO:0005615(extracellular space);GO:0005743(mitochondrial inner membrane);GO:0005783(endoplasmic reticulum);GO:0005794(Golgi apparatus);GO:0016021(integral to membrane)	209.479	208.419	244.822	233.781	642.669	447.558	142.216	112.795	208.949	239.301	545.114	127.505	1.14526	0.195678			0.0317963	$	0.233906	-2.096		**	0.0515355		0.532823	-0.908271			0.0191862	$
M400005747	M400005747	ENSMUSG00000026365;ENSMUSG00000057037	-	214403	Cfhr1	complement factor H-related 1 [Source:MarkerSymbol;Acc:MGI:2138169]	-	-	-	1.9177	1.285	1.49766	1.99048	2.53486	1.64991	1.98023	2.82154	1.60135	1.74407	2.09239	2.40088	1.08912	0.123168			0.755941		1.14744	0.198416			0.66353		1.3766	0.461109			0.310237
M400003935	M400003935	ENSMUSG00000030102	NM_010585	16438	Itpr1	inositol 1,4,5-triphosphate receptor 1 [Source:MarkerSymbol;Acc:MGI:96623]	GO:0006810(transport);GO:0006811(ion transport);GO:0006816(calcium ion transport)	GO:0004872(receptor activity);GO:0005216(ion channel activity);GO:0005220(inositol 1,4,5(triphosphate-sensitive calcium-release channel activity);GO:0005262(calcium channel activity);GO:0005509(calcium ion binding);GO:0005515(protein binding);GO:0008095(inositol-1,4,5(triphosphate receptor activity)	GO:0005783(endoplasmic reticulum);GO:0005789(endoplasmic reticulum membrane);GO:0016020(membrane);GO:0016021(integral to membrane)	7.33928	7.04177	6.10873	7.56868	3.37451	4.41559	5.43001	4.3872	7.19052	6.83871	3.89505	4.90861	0.951072	-0.0723735			0.683261		1.26022	0.333671			0.302726		0.717768	-0.47841			0.164353
M400003920	M400003920	ENSMUSG00000075318	-	110876	Scn2a1	sodium channel, voltage-gated, type II, alpha 1 [Source:MarkerSymbol;Acc:MGI:98248]	GO:0006810(transport);GO:0006811(ion transport);GO:0006813(potassium ion transport);GO:0006814(sodium ion transport);GO:0006816(calcium ion transport);GO:0006915(apoptosis);GO:0007399(nervous system development)	GO:0005216(ion channel activity);GO:0005244(voltage-gated ion channel activity);GO:0005248(voltage-gated sodium channel activity);GO:0005249(voltage-gated potassium channel activity);GO:0005262(calcium channel activity);GO:0005272(sodium channel activity)	GO:0001518(voltage-gated sodium channel complex);GO:0005624(membrane fraction);GO:0008076(voltage-gated potassium channel complex);GO:0016020(membrane);GO:0016021(integral to membrane)	2.03565	1.71905	1.71893	1.68569	2.2904	2.38507	1.80546	2.90677	1.87735	1.70231	2.33774	2.35611	0.906764	-0.141201			0.386152		1.00786	0.0112983			0.976492		1.38407	0.468916			0.357174
M400003801	M400003801	ENSMUSG00000051223	NM_025824	66882	Bzw1	basic leucine zipper and W2 domains 1 [Source:MarkerSymbol;Acc:MGI:1914132]	GO:0006350(transcription);GO:0006355(regulation of transcription, DNA-dependent);GO:0006446(regulation of translational initiation)	GO:0003743(translation initiation factor activity)	GO:0005737(cytoplasm)	534.737	504.764	611.063	641.208	228.29	440.975	618.307	619.231	519.751	626.136	334.632	618.769	1.20468	0.268655			0.0376758	$	1.8491	0.886824			0.11617		0.988235	-0.017074			0.673506
M400003781	M400003781	ENSMUSG00000051124	NM_174960	317758	Gimap9	GTPase, IMAP family member 9 [Source:MarkerSymbol;Acc:MGI:3511744]	-	GO:0005525(GTP binding)	-	0.964454	0.938561	1.3557	2.07124	1.39405	1.29409	2.90515	2.72084	0.951507	1.71347	1.34407	2.81299	1.80079	0.848631			0.167104		2.09289	1.06549	*		0.00505491	$$	1.6417	0.715187			0.0967873
M300020671	M300020671	ENSMUSG00000059479	NM_146184	232984	B3gnt8	UDP-GlcNAc:betaGal beta-1,3-N-acetylglucosaminyltransferase 8 [Source:MarkerSymbol;Acc:MGI:2385269]	GO:0006486(protein amino acid glycosylation);GO:0030311(poly-N-acetyllactosamine biosynthetic process)	GO:0008378(galactosyltransferase activity);GO:0016262(protein N-acetylglucosaminyltransferase activity);GO:0016740(transferase activity);GO:0016757(transferase activity, transferring glycosyl groups)	GO:0016020(membrane)	8.40651	7.33062	5.56054	6.08344	6.73171	7.28277	6.66585	7.95148	7.86857	5.82199	7.00724	7.30866	0.739905	-0.434588			0.0758244		1.04302	0.0607611			0.708482		1.25535	0.328095			0.165439
M400003172	M400003172	ENSMUSG00000046471;ENSMUSG00000056770	XM_142171	-	-	-	-	-	-	11.6312	10.6799	8.50721	6.64025	8.32972	5.18077	7.80999	7.95798	11.1555	7.57373	6.75525	7.88399	0.67892	-0.558686			0.0759398		1.16709	0.222917			0.548249		1.04097	0.057922			0.771891
M400003520	M400003520	ENSMUSG00000049247;ENSMUSG00000072692;ENSMUSG00000041841	XM_357054	-	EG383438	-	-	-	-	500.403	493.573	494.068	488.461	491.813	511.367	781.453	909.16	496.988	491.265	501.59	845.307	0.988484	-0.0167103			0.32458		1.68525	0.752966			0.033553	$	1.72067	0.782973			0.0310792	$
M400003503	M400003503	ENSMUSG00000069922	XM_356125	382053	Es31	esterase 31 [Source:MarkerSymbol;Acc:MGI:102773]	-	GO:0004091(carboxylesterase activity);GO:0004759(serine esterase activity);GO:0016787(hydrolase activity)	GO:0005615(extracellular space);GO:0005783(endoplasmic reticulum)	0.832806	0.939057	1.66654	1.12884		1.38264		0.792286	0.885932	1.39769	1.38264	0.792286	1.57765	0.657778			0.202812		0.573026	-0.803327					0.566854	-0.818952
M400001524	M400001524	ENSMUSG00000072717;ENSMUSG00000067591;ENSMUSG00000072718	NM_008459	16628	Klra9	killer cell lectin-like receptor subfamily A, member 9 [Source:MarkerSymbol;Acc:MGI:1321153]	-	GO:0004872(receptor activity);GO:0005529(sugar binding)	GO:0005886(plasma membrane)	3.49436	2.62819	3.45778	3.49429	4.52069	3.80828	5.52826	5.79985	3.06128	3.47603	4.16449	5.66405	1.13548	0.183308			0.439626		1.36008	0.443696			0.058968		1.62946	0.704393			0.00389851	$$
M400001507	M400001507	-	XM_356346	100043105	-	-	-	-	-	2.23696	1.6825	1.97517	1.99504	3.73218	2.18429	2.49955	3.47751	1.95973	1.9851	2.95823	2.98853	1.01295	0.0185568			0.935467		1.01024	0.0147013			0.976604		1.50548	0.590223			0.17665
M400003264	M400003264	ENSMUSG00000074060	NM_199036	382105	Fbxw15	F-box and WD-40 domain protein 15 [Source:MarkerSymbol;Acc:MGI:3505701]	GO:0006512(ubiquitin cycle)	-	-	1.12722	2.55211	1.795	3.19211	2.25173	2.54011	2.13672	2.74933	1.83966	2.49356	2.39592	2.44302	1.35544	0.438762			0.579548		1.01966	0.0280874			0.902092		0.979735	-0.0295369			0.953206
M400004092	M400004092	ENSMUSG00000052368	-	-	ENSMUSG00000052368	predicted gene, ENSMUSG00000052368 [Source:MarkerSymbol;Acc:MGI:3642403]	-	-	-	78.8795	80.7479	94.101	100.978	66.2469	73.8027	64.6065	57.6486	79.8137	97.5395	70.0248	61.1276	1.22209	0.289349			0.0381119	$	0.872942	-0.196042			0.225338		0.626696	-0.674163			0.017572	$
M400004069	M400004069	ENSMUSG00000052302	XM_137322	74694	4930505D03Rik	RIKEN cDNA 4930505D03 gene [Source:MarkerSymbol;Acc:MGI:1921944]	GO:0032313(regulation of Rab GTPase activity)	GO:0005097(Rab GTPase activator activity)	GO:0005622(intracellular)	5.07416	4.9897	5.71823	4.94371	5.88373	4.73426	8.46905	7.51861	5.03193	5.33097	5.309	7.99383	1.05943	0.0832854			0.522945		1.50571	0.590448			0.0692367		1.49951	0.58449			0.0491254	$
M400002195	M400002195	ENSMUSG00000038791	NM_054038	117158	Scgb3a2	secretoglobin, family 3A, member 2 [Source:MarkerSymbol;Acc:MGI:2153470]	GO:0008150(biological_process)	GO:0005515(protein binding)	GO:0005576(extracellular region);GO:0005615(extracellular space)							1.07276					1.07276
M400002178	M400002178	ENSMUSG00000038691	NM_028557	73503	Mbd3l1	methyl-CpG binding domain protein 3-like 1 [Source:MarkerSymbol;Acc:MGI:1920753]	GO:0000122(negative regulation of transcription from RNA polymerase II promoter);GO:0006350(transcription);GO:0006355(regulation of transcription, DNA-dependent)	GO:0008327(methyl-CpG binding)	GO:0005634(nucleus)	24.0402	21.7078	26.21	26.374	27.7206	26.1601	28.1242	30.7609	22.874	26.292	26.9403	29.4425	1.14943	0.200913			0.0997856		1.09288	0.128135			0.243995		1.11983	0.163278			0.139831
M400002033	M400002033	-	NM_153778	71093	-	-	GO:0045449(regulation of transcription)	GO:0005515(protein binding);GO:0030528(transcription regulator activity)	GO:0005634(nucleus)	286.008	233.555	222.663	214.251	121.991	175.717	166.119	163.895	259.781	218.457	148.854	165.007	0.840927	-0.249947			0.260028		1.10852	0.148629			0.608995		0.755329	-0.404823			0.00656003	$$
M400002014	M400002014	ENSMUSG00000037475	XM_284697	331401	Thoc2	THO complex 2 [Source:MarkerSymbol;Acc:MGI:2442413]	-	-	-	74.8084	56.4487	54.3015	51.442	29.4785	46.9869	64.9104	60.9547	65.6285	52.8718	38.2327	62.9326	0.805622	-0.311826			0.303399		1.64604	0.718999			0.110558		1.19029	0.251309			0.0541094
M400001867	M400001867	ENSMUSG00000046434	-	15382	Hnrpa1	heterogeneous nuclear ribonucleoprotein A1 [Source:MarkerSymbol;Acc:MGI:104820]	GO:0000398(nuclear mRNA splicing, via spliceosome);GO:0006396(RNA processing);GO:0006397(mRNA processing);GO:0006810(transport);GO:0008380(RNA splicing);GO:0051028(mRNA transport)	GO:0000166(nucleotide binding);GO:0003676(nucleic acid binding);GO:0003723(RNA binding)	GO:0005634(nucleus);GO:0005681(spliceosome);GO:0030529(ribonucleoprotein complex)	692.565	588.574	627.473	671.539	784.802	698.157	703.73	665.573	640.569	649.506	741.48	684.651	1.01395	0.0199886			0.88879		0.923358	-0.115037			0.352851		1.05411	0.0760262			0.351169
M400002839	M400002839	ENSMUSG00000044024	NM_153793	319262	4631403P03Rik	RIKEN cDNA 4631403P03 gene [Source:MarkerSymbol;Acc:MGI:1918044]	-	-	GO:0016020(membrane);GO:0016021(integral to membrane)	47.166	42.8882	48.5212	51.3861	57.5288	52.5127	58.9882	60.688	45.0271	49.9536	55.0208	59.8381	1.10941	0.149798			0.195756		1.08756	0.121089			0.210504		1.19787	0.260475			0.0272385	$
M400001703	M400001703	ENSMUSG00000034438	-	-	BC057170	cDNA sequence BC057170 [Source:MarkerSymbol;Acc:MGI:3605620]	GO:0006955(immune response)	GO:0003924(GTPase activity);GO:0005525(GTP binding)	-	86.1285	73.664	69.705	71.9023	55.775	47.1769	12.9094	11.7651	79.8962	70.8037	51.476	12.3373	0.886195	-0.174304			0.287313		0.23967	-2.06088		**	0.0120572	$	0.174246	-2.5208		**	0.000448562	$$
M400001683	M400001683	ENSMUSG00000034297	XM_109726	327987	Thrap1	thyroid hormone receptor associated protein 1 [Source:MarkerSymbol;Acc:MGI:3029632]	GO:0045944(positive regulation of transcription from RNA polymerase II promoter)	GO:0003713(transcription coactivator activity);GO:0004872(receptor activity)	GO:0000119(mediator complex)	46.1779	34.881	41.993	44.0465	26.1283	24.0908	38.0396	35.3445	40.5294	43.0198	25.1096	36.692	1.06144	0.0860294			0.706756		1.46128	0.547229			0.0206168	$	0.852911	-0.229533			0.0647914
M300021884	M300021884	ENSMUSG00000051235	NM_177331	209334	5830483C08Rik	RIKEN cDNA 5830483C08 gene [Source:MarkerSymbol;Acc:MGI:2443149]	GO:0006281(DNA repair)	GO:0003677(DNA binding);GO:0004518(nuclease activity);GO:0004527(exonuclease activity)	-	6.6154	7.42775	8.6819	8.049	9.43447	9.89856	9.17257	8.97495	7.02158	8.36545	9.66652	9.07376	1.19139	0.252648			0.120776		0.938679	-0.0912965			0.143158		1.08467	0.117257			0.166128
M300021839	M300021839	ENSMUSG00000051182	-	258817	Olfr655	olfactory receptor 655 [Source:MarkerSymbol;Acc:MGI:3030489]	GO:0007165(signal transduction);GO:0007186(G-protein coupled receptor protein signaling pathway);GO:0007608(sensory perception of smell);GO:0050896(response to stimulus)	GO:0004871(signal transducer activity);GO:0004872(receptor activity);GO:0004930(G-protein coupled receptor activity);GO:0004984(olfactory receptor activity)	GO:0016020(membrane);GO:0016021(integral to membrane)	3.56402	1.47225	1.9209	1.6567	1.71999	1.77278	1.45445	1.49195	2.51814	1.7888	1.74638	1.4732	0.710367	-0.493364			0.560561		0.84357	-0.24542			0.0137577	$	0.823567	-0.280042			0.141699
M400005904	M400005904	ENSMUSG00000057399;ENSMUSG00000020492	-	-	LOC639629	-	-	-	-	23.4554	25.4205	15.6019	17.2662	23.3068	20.3556	14.3519	16.3464	24.4379	16.434	21.8312	15.3491	0.672481	-0.572435			0.0249172	$	0.703083	-0.508234			0.0678939		0.933984	-0.0985299			0.491443
M400005729	M400005729	ENSMUSG00000057002;ENSMUSG00000059787	NM_146927	258929	Olfr799	olfactory receptor 799 [Source:MarkerSymbol;Acc:MGI:3030633]	GO:0007165(signal transduction);GO:0007186(G-protein coupled receptor protein signaling pathway);GO:0007608(sensory perception of smell);GO:0050896(response to stimulus)	GO:0004871(signal transducer activity);GO:0004872(receptor activity);GO:0004930(G-protein coupled receptor activity);GO:0004984(olfactory receptor activity)	GO:0016020(membrane);GO:0016021(integral to membrane)		1.00466	1.41031	1.28579		1.0076	1.02037	0.860138	1.00466	1.34805	1.0076	0.940252	1.34179	0.424161					0.933164	-0.0997972					0.697491	-0.519754			0.0566909
M400005695	M400005695	ENSMUSG00000056926	NM_207018	100044408	Tas2r113	taste receptor, type 2, member 113 [Source:MarkerSymbol;Acc:MGI:2681217]	GO:0007165(signal transduction);GO:0007186(G-protein coupled receptor protein signaling pathway);GO:0050896(response to stimulus);GO:0050909(sensory perception of taste)	GO:0004871(signal transducer activity);GO:0004872(receptor activity);GO:0004930(G-protein coupled receptor activity)	GO:0016020(membrane);GO:0016021(integral to membrane)	1.06953	1.20641	1.50569	1.07154	2.11772	2.06572	1.89865	1.51826	1.13797	1.28862	2.09172	1.70845	1.13238	0.179359			0.576118		0.816769	-0.291999			0.183973		1.32581	0.406869			0.282988
M400003904	M400003904	=HYPERLINK("http://uswest.ensembl.org/Mus_musculus/Gene/Summary?g=ENSMUSG00000074192;ENSMUSG00000074859;ENSMUSG00000059651;ENSMUSG00000058546;ENSMUSG00000063556;ENSMUSG00000060458;ENSMUSG00000057499;ENSMUSG00000051823;ENSMUSG00000074858;ENSMUSG00000071532	XM_487114	-	-	-	-	-	-	4557.03	4206.67	4582.22	4292.25	5802.12	5974.27	8736.8	8077.57	4381.85	4437.24	5888.2	8407.18	1.01264	0.0181209			0.830273		1.4278	0.513796			0.017803	$	1.89469	0.921961			0.00812719	$$
M400003883	M400003883	-	-	-	-	-	-	-	-	43.038	50.6199	57.5545	58.8962	82.3059	77.9973	110.548	110.245	46.8289	58.2254	80.1516	110.397	1.24336	0.314248			0.0976815		1.37735	0.461895			0.00505979	$$	1.89603	0.922978			0.000173736	$$
M400003764	M400003764	ENSMUSG00000051007	-	213350	Pddc1	Parkinson disease 7 domain containing 1 [Source:MarkerSymbol;Acc:MGI:2387178]	-	-	-	53.3482	52.9629	44.731	42.8875	73.8344	62.2532	52.4657	50.0281	53.1555	43.8092	68.0438	51.2469	0.824171	-0.278984			0.00999919	$$	0.753146	-0.408998			0.104937		1.16977	0.22623			0.039714	$
M400003750	M400003750	-	NM_175151	69694	-	-	-	GO:0016787(hydrolase activity)	-	24.4432	27.6939	27.4014	25.3053	25.4032	27.5975	25.1825	24.1113	26.0685	26.3533	26.5004	24.6469	1.01093	0.015676			0.89643		0.930059	-0.104606			0.268291		0.935248	-0.0965798			0.284146
M400003622	M400003622	ENSMUSG00000073554;ENSMUSG00000049916	-	629292	2610318N02Rik	RIKEN cDNA 2610318N02 gene [Source:MarkerSymbol;Acc:MGI:1917708]	-	-	-	4.14345	4.14661	4.58467	4.30577	5.29273	5.62095	4.62676	3.32225	4.14503	4.44522	5.45684	3.97451	1.07242	0.10087			0.164246		0.728353	-0.45729			0.15837		0.894109	-0.161477			0.553492
M400003159	M400003159	ENSMUSG00000046411	-	627967	LOC636914	-	-	-	-	5.32689	4.6137	4.18613	4.19864	5.89486	5.12294	7.98982	7.06589	4.9703	4.19239	5.5089	7.52785	0.843488	-0.24556			0.160934		1.36649	0.450474			0.0785668		1.7956	0.844467			0.0186508	$
M400003482	M400003482	-	XM_484831	-	-	-	-	-	-	1.58358	2.12107	1.84961	2.31384	2.11772	1.93641	2.38949	2.05185	1.85232	2.08173	2.02707	2.22067	1.12385	0.168446			0.584495		1.09551	0.131601			0.418687		1.06674	0.0932131			0.676141
M400003458	M400003458	ENSMUSG00000048703	NM_028561	73526	Speer4b	spermatogenesis associated glutamate (E)-rich protein 4b [Source:MarkerSymbol;Acc:MGI:1920776]	GO:0008150(biological_process)	GO:0003674(molecular_function)	GO:0005575(cellular_component)	2.15013	1.8452	3.00599	2.76356	3.17289	2.13787	2.73326	3.08613	1.99767	2.88478	2.65538	2.90969	1.44407	0.530146			0.0449809	$	1.09577	0.13195			0.687568		1.00864	0.0124061			0.917979
M400001485	M400001485	ENSMUSG00000032662	XM_141380	-	D430041D05Rik	RIKEN cDNA D430041D05 gene [Source:MarkerSymbol;Acc:MGI:2181743]	-	-	-	4.74433	4.88706	4.49441	3.35396	3.32614	3.47966	3.04348	3.35943	4.81569	3.92419	3.4029	3.20146	0.814874	-0.29535			0.260991		0.940803	-0.0880348			0.37011		0.815828	-0.293663			0.346362
M400001469	M400001469	-	NM_011562	100047300	-	-	GO:0000187(activation of MAPK activity);GO:0001570(vasculogenesis);GO:0001701(in utero embryonic development);GO:0001763(morphogenesis of a branching structure);GO:0001954(positive regulation of cell-matrix adhesion);GO:0007173(epidermal growth factor receptor signaling pathway);GO:0007507(heart development);GO:0008284(positive regulation of cell proliferation);GO:0008595(determination of anterio…	GO:0008083(growth factor activity)	GO:0005615(extracellular space);GO:0019897(extrinsic to plasma membrane)	10.1071	14.0797	10.5791	11.5783	26.2499	22.3961	11.1571	11.776	12.0934	11.0787	24.323	11.4665	0.916093	-0.126433			0.669376		0.471428	-1.08489		*	0.0222761	$	1.03501	0.0496408			0.577113
M400003215	M400003215	ENSMUSG00000046873	NM_172307	-	Mbtps2	membrane-bound transcription factor peptidase, site 2 [Source:MarkerSymbol;Acc:MGI:2444506]	GO:0006508(proteolysis);GO:0006629(lipid metabolic process);GO:0008202(steroid metabolic process);GO:0008203(cholesterol metabolic process)	GO:0003676(nucleic acid binding);GO:0004222(metalloendopeptidase activity);GO:0005515(protein binding);GO:0008233(peptidase activity);GO:0008237(metallopeptidase activity);GO:0008270(zinc ion binding);GO:0016787(hydrolase activity);GO:0046872(metal ion binding)	GO:0005622(intracellular);GO:0016020(membrane);GO:0016021(integral to membrane)	11.0164	12.1537	12.5862	10.9192	10.5725	9.55484	9.95169	11.6688	11.5851	11.7527	10.0637	10.8103	1.01447	0.0207234			0.883339		1.07419	0.103244			0.532427		0.919813	-0.120588			0.513457
M400004054	M400004054	ENSMUSG00000052259	-	-	EG627844	-	-	-	-	26.3314	30.3532	29.6826	30.1697	30.0587	28.0334	31.8403	34.9965	28.3423	29.9261	29.046	33.4184	1.05588	0.0784497			0.51614		1.15053	0.202302			0.14496		1.1167	0.159238			0.160263
M400004034	M400004034	ENSMUSG00000039001;ENSMUSG00000052192	-	546663	EG546663	-	-	-	-	1410.42	1243.37	1389.72	1208.93	2071.79	1813.94	2470.9	2807.13	1326.89	1299.33	1942.86	2639.02	0.979223	-0.0302908			0.843556		1.35832	0.441819			0.0814585		2.03107	1.02224	*		0.019702	$
M400002150	M400002150	ENSMUSG00000038544	XM_485388	66209	1110054O05Rik	RIKEN cDNA 1110054O05 gene [Source:MarkerSymbol;Acc:MGI:1913459]	-	-	-	74.8878	64.3947	62.1187	63.3793	50.9303	39.3885	33.2205	36.8533	69.6413	62.749	45.1594	35.0369	0.901032	-0.15035			0.322037		0.775849	-0.366151			0.236272		0.558366	-0.840718			0.00477917	$$
M400002134	M400002134	ENSMUSG00000038429	NM_013700	22225	Usp5	ubiquitin specific peptidase 5 (isopeptidase T) [Source:MarkerSymbol;Acc:MGI:1347343]	GO:0006511(ubiquitin-dependent protein catabolic process);GO:0006512(ubiquitin cycle)	GO:0004221(ubiquitin thiolesterase activity);GO:0005515(protein binding);GO:0008233(peptidase activity);GO:0008234(cysteine-type peptidase activity);GO:0008270(zinc ion binding);GO:0016787(hydrolase activity);GO:0046872(metal ion binding)	-	250.523	243.401	243.976	270.804	385.725	338.255	460.299	456.722	246.962	257.39	361.99	458.51	1.04222	0.0596665			0.530818		1.26664	0.341005			0.0557733		1.78138	0.832999			0.00449708	$$
M400001997	M400001997	ENSMUSG00000037291	-	-	4932438A13Rik	RIKEN cDNA 4932438A13 gene [Source:MarkerSymbol;Acc:MGI:2444631]	-	-	-	26.2532	24.6531	25.1573	29.4344	22.6993	21.0072	23.1706	24.2669	25.4531	27.2959	21.8532	23.7187	1.0724	0.10084			0.504353		1.08536	0.118179			0.205464		0.86895	-0.202655			0.246599
M400001975	M400001975	ENSMUSG00000040550;ENSMUSG00000037059	XM_358202	-	-	-	-	-	-	13.5174	11.3497	11.0859	12.8782	9.92453	8.42317	10.23	12.2616	12.4336	11.982	9.17385	11.2458	0.963685	-0.0533665			0.778611		1.22585	0.293782			0.242612		0.938551	-0.0914928			0.641247
M400001829	M400001829	ENSMUSG00000035642	NM_183251	-	1810020D17Rik	RIKEN cDNA 1810020D17 gene [Source:MarkerSymbol;Acc:MGI:1913523]	-	-	-	577.782	549.468	581.498	619.742	1035.96	768.127	348.561	331.75	563.625	600.62	902.046	340.156	1.06564	0.0917178			0.260211		0.377094	-1.40701		*	0.0525712		0.566341	-0.820258			0.00636972	$$
M400002793	M400002793	ENSMUSG00000068457	NM_009484	-	Uty	ubiquitously transcribed tetratricopeptide repeat gene, Y chromosome [Source:MarkerSymbol;Acc:MGI:894810]	-	-	-	2.65477	3.02269	2.4466	2.22785	2.47813	3.6347	2.20381	2.63561	2.83873	2.33723	3.05641	2.41971	0.823335	-0.280448			0.14384		0.791684	-0.337004			0.410725		1.03529	0.0500365			0.76572
M400001655	M400001655	ENSMUSG00000034154	XM_355376	-	Inoc1	INO80 complex homolog 1 (S. cerevisiae) [Source:MarkerSymbol;Acc:MGI:1915392]	-	GO:0000166(nucleotide binding);GO:0003676(nucleic acid binding);GO:0003677(DNA binding);GO:0004386(helicase activity);GO:0005524(ATP binding);GO:0016787(hydrolase activity)	GO:0005634(nucleus)	9.27267	9.27757	10.4972	10.643	8.14318	6.70051	9.45797	9.01861	9.27512	10.5701	7.42184	9.23829	1.13962	0.188556			0.00315769	$$	1.24474	0.315847			0.137627		0.873999	-0.194297			0.0289001	$
M400001636	M400001636	ENSMUSG00000034033	-	-	-	-	-	-	-	102.841	99.1412	104.607	108.39	113.992	99.3638	117.629	122.69	100.991	106.498	106.678	120.16	1.05454	0.0766075			0.172805		1.12638	0.171691			0.223637		1.12828	0.174119			0.0495339	$
M300021744	M300021744	ENSMUSG00000058063	NM_146077	224762	Trim31	tripartite motif-containing 31 [Source:MarkerSymbol;Acc:MGI:2385051]	-	GO:0005515(protein binding);GO:0008270(zinc ion binding);GO:0046872(metal ion binding)	GO:0005622(intracellular)	3.88874	4.21272	4.32519	4.79131	6.27056	4.85069	4.43215	4.37422	4.05073	4.55825	5.56062	4.40318	1.12529	0.170299			0.215659		0.79185	-0.3367			0.244867		0.965981	-0.0499333			0.576957
M300021692	M300021692	ENSMUSG00000051038	NM_198598	194738	Rhox11	reproductive homeobox 11 [Source:MarkerSymbol;Acc:MGI:2681831]	GO:0006350(transcription);GO:0006355(regulation of transcription, DNA-dependent)	GO:0003677(DNA binding);GO:0003700(transcription factor activity);GO:0043565(sequence-specific DNA binding)	GO:0005634(nucleus)	84.1184	89.1041	93.3508	95.9358	100.921	101.109	95.4999	104.387	86.6112	94.6433	101.015	99.9435	1.09274	0.127947			0.103575		0.989394	-0.0153833			0.831975		1.056	0.0786128			0.370647
M400005840	M400005840	ENSMUSG00000066672	NM_207137	258238	Olfr417	olfactory receptor 417 [Source:MarkerSymbol;Acc:MGI:3030251]	GO:0007165(signal transduction);GO:0007186(G-protein coupled receptor protein signaling pathway);GO:0007608(sensory perception of smell);GO:0050896(response to stimulus)	GO:0004871(signal transducer activity);GO:0004872(receptor activity);GO:0004930(G-protein coupled receptor activity);GO:0004984(olfactory receptor activity)	GO:0016020(membrane);GO:0016021(integral to membrane)	2.36746	2.63872	2.52336	2.61864	2.92287	1.93641	3.25616	2.98982	2.50309	2.571	2.42964	3.12299	1.02713	0.0386195			0.68317		1.28537	0.362185			0.307604		1.2147	0.2806			0.0598236
M400005287	M400005287	ENSMUSG00000055762	-	-	Eef1d	eukaryotic translation elongation factor 1 delta (guanine nucleotide exchange protein) [Source:MarkerSymbol;Acc:MGI:1913906]	GO:0006412(translation);GO:0006414(translational elongation)	GO:0003746(translation elongation factor activity)	GO:0005853(eukaryotic translation elongation factor 1 complex)	18.5504	19.6853	22.4881	23.9467	23.5305	24.0408	29.2061	27.8178	19.1178	23.2174	23.7856	28.5119	1.21444	0.280289			0.0472348	$	1.1987	0.261475			0.0236218	$	1.22804	0.296358			0.0343134	$
M400005650	M400005650	ENSMUSG00000056824	NM_001005425	-	Gm1008	gene model 1008, (NCBI) [Source:MarkerSymbol;Acc:MGI:2685854]	GO:0006355(regulation of transcription, DNA-dependent)	GO:0003676(nucleic acid binding);GO:0008270(zinc ion binding);GO:0046872(metal ion binding)	GO:0005622(intracellular);GO:0005634(nucleus)	3.59944	2.94611	2.43601	3.10874	2.9215	1.77707	2.13235	1.84858	3.27277	2.77237	2.34929	1.99046	0.847102	-0.239392			0.397632		0.847263	-0.239118			0.60468		0.717964	-0.478016			0.1655
M400003868	M400003868	ENSMUSG00000051727	XM_133614	233529	Kctd14	potassium channel tetramerisation domain containing 14 [Source:MarkerSymbol;Acc:MGI:1289222]	GO:0006813(potassium ion transport)	GO:0005216(ion channel activity);GO:0005249(voltage-gated potassium channel activity);GO:0005515(protein binding)	GO:0008076(voltage-gated potassium channel complex);GO:0016020(membrane)	9.715	12.5848	12.0602	14.2583	11.7821	12.2191	12.3092	13.0818	11.1499	13.1592	12.0006	12.6955	1.18021	0.239045			0.381998		1.0579	0.0812034			0.257915		0.964755	-0.0517649			0.729023
M400003851	M400003851	ENSMUSG00000027255;ENSMUSG00000051630	-	-	Zfp289	zinc finger protein 289 [Source:MarkerSymbol;Acc:MGI:1924288]	-	-	-	25.0728	26.3472	24.5892	25.4381	17.2952	16.7511	13.2102	18.5352	25.71	25.0137	17.0232	15.8727	0.972916	-0.0396128			0.459094		0.932416	-0.100954			0.709173		0.634559	-0.656173			0.0770711
M400003734	M400003734	-	-	-	-	-	-	-	-	2.47913	1.4507	1.67782	1.35971	2.44366	2.52862	3.58523	1.82441	1.96492	1.51877	2.48614	2.70482	0.772942	-0.371568			0.494342		1.08796	0.121629			0.827203		1.78093	0.832634			0.316092
M400003714	M400003714	ENSMUSG00000050621	NM_027015	100047537	Rps27	ribosomal protein S27 [Source:MarkerSymbol;Acc:MGI:1888676]	GO:0006412(translation);GO:0007165(signal transduction);GO:0008283(cell proliferation)	GO:0003723(RNA binding);GO:0003735(structural constituent of ribosome);GO:0005515(protein binding);GO:0008270(zinc ion binding);GO:0046872(metal ion binding)	GO:0005622(intracellular);GO:0005840(ribosome);GO:0005843(cytosolic small ribosomal subunit (sensu Eukaryota));GO:0030529(ribonucleoprotein complex)	3722.94	3520.67	3893.5	4311.63	4905.02	4235.22	7665.11	8020.3	3621.8	4102.57	4570.12	7842.7	1.13274	0.179818			0.174293		1.71608	0.779119			0.0131533	$	1.91166	0.934825			0.00533611	$$
M400003585	M400003585	ENSMUSG00000049647	NM_011221	19291	Purb	purine rich element binding protein B [Source:MarkerSymbol;Acc:MGI:1338779]	GO:0006268(DNA unwinding during replication);GO:0006270(DNA replication initiation);GO:0006350(transcription);GO:0006355(regulation of transcription, DNA-dependent);GO:0006915(apoptosis);GO:0008283(cell proliferation);GO:0030154(cell differentiation);GO:0045637(regulation of myeloid cell differentiation);GO:0045892(negative regulation of transcription, DNA-dependent)	GO:0003677(DNA binding);GO:0003690(double-stranded DNA binding);GO:0003691(double-stranded telomeric DNA binding);GO:0003697(single-stranded DNA binding);GO:0003700(transcription factor activity);GO:0003705(RNA polymerase II transcription factor activity, enhancer binding);GO:0003729(mRNA binding);GO:0005515(protein binding);GO:0008134(transcription factor binding);GO:0046332(SMAD binding)	GO:0000784(nuclear chromosome, telomeric region);GO:0005634(nucleus);GO:0005662(DNA replication factor A complex)	1372.37	1272.64	1460	1646.79	1753.88	1402.74	2071.67	2495.84	1322.51	1553.4	1578.31	2283.75	1.17459	0.232151			0.160973		1.44696	0.533029			0.124507		1.47017	0.55598			0.0876435
M400003572	M400003572	ENSMUSG00000049538	NM_172053	-	Adamts16	a disintegrin-like and metallopetidase (reprolysin type) with thrombospondin type 1 motif, 16 [Source:MarkerSymbol;Acc:MGI:2429637]	GO:0006508(proteolysis);GO:0008150(biological_process)	GO:0003674(molecular_function);GO:0004222(metalloendopeptidase activity);GO:0008233(peptidase activity);GO:0008237(metallopeptidase activity);GO:0008270(zinc ion binding);GO:0016787(hydrolase activity);GO:0046872(metal ion binding)	GO:0005575(cellular_component);GO:0005578(proteinaceous extracellular matrix);GO:0031012(extracellular matrix)	35.6551	41.1809	38.0014	42.9464	46.0509	39.5927	33.8373	31.5044	38.418	40.4739	42.8218	32.6709	1.05351	0.0752099			0.634965		0.76295	-0.39034			0.0978888		0.807208	-0.308987			0.103958
M400003439	M400003439	ENSMUSG00000048534	NM_001005421	270152	Amica1	adhesion molecule, interacts with CXADR antigen 1 [Source:MarkerSymbol;Acc:MGI:2685484]	GO:0007155(cell adhesion)	GO:0005515(protein binding)	GO:0016020(membrane);GO:0016021(integral to membrane)	23.1998	22.5409	26.7164	26.7827	27.1156	24.6781	29.6723	28.2004	22.8703	26.7495	25.8969	28.9364	1.16962	0.226036			0.00720831	$$	1.11737	0.160104			0.166325		1.08175	0.11337			0.0972208
M400003413	M400003413	ENSMUSG00000048416	NM_010801	17349	Mlf1	myeloid leukemia factor 1 [Source:MarkerSymbol;Acc:MGI:1341819]	GO:0002318(myeloid progenitor cell differentiation);GO:0006350(transcription);GO:0007050(cell cycle arrest);GO:0007275(multicellular organismal development);GO:0030154(cell differentiation)	GO:0003677(DNA binding);GO:0005515(protein binding)	GO:0005634(nucleus);GO:0005737(cytoplasm)	172.17	189.51	153.563	192.088	43.9618	42.5764	5.81963	7.254	180.84	172.826	43.2691	6.53682	0.955685	-0.0653928			0.740901		0.151073	-2.72668		**	0.000736009	$$	0.0378231	-4.72459		***	0.013172	$
M400001454	M400001454	ENSMUSG00000032343	NM_022016	63859	Impg1	interphotoreceptor matrix proteoglycan 1 [Source:MarkerSymbol;Acc:MGI:1926876]	-	GO:0004872(receptor activity)	-	59.8269	61.4291	62.0808	58.2882	43.7173	31.3084	16.8806	17.6431	60.628	60.1845	37.5129	17.2618	0.992686	-0.0105913			0.849408		0.460158	-1.1198		*	0.0827016		0.286815	-1.80181		*	0.00202448	$$
M400001438	M400001438	ENSMUSG00000032216	XM_486230	17999	Nedd4	neural precursor cell expressed, developmentally down-regulted gene 4 [Source:MarkerSymbol;Acc:MGI:97297]	GO:0006464(protein modification);GO:0006512(ubiquitin cycle)	GO:0004842(ubiquitin-protein ligase activity);GO:0005515(protein binding);GO:0016874(ligase activity)	GO:0000151(ubiquitin ligase complex);GO:0005622(intracellular);GO:0005829(cytosol)	1609.16	1593.84	1702.24	1919.8	2284.9	1681.39	1982.58	2048.04	1601.5	1811.02	1983.14	2015.31	1.13083	0.177382			0.194636		1.01622	0.0232149			0.925266		1.1128	0.154199			0.213939
M400004138	M400004138	ENSMUSG00000052481	XM_489276	-	1700036A12Rik	RIKEN cDNA 1700036A12 gene [Source:MarkerSymbol;Acc:MGI:1920548]	-	-	-	1.72836			1.18356	1.38436	1.39122	1.29268	0.881872	1.72836	1.18356	1.38779	1.08728	0.684788	-0.54627					0.783459	-0.35207			0.281048		0.918649	-0.122414
M400004008	M400004008	-	-	-	-	-	-	-	-	9.67249	11.6882	14.4943	16.7931	13.0776	13.2309	12.6274	12.7012	10.6803	15.6437	13.1542	12.6643	1.46472	0.550625			0.0831918		0.962755	-0.0547588			0.0288481	$	0.809546	-0.304814			0.122251
M400003990	M400003990	ENSMUSG00000052076	-	-	EG636791	predicted gene, EG636791 [Source:MarkerSymbol;Acc:MGI:3643118]	-	-	-	2.43431	3.62045	2.87754	3.58255	2.28347	2.45654	3.31004	2.4717	3.02738	3.23004	2.37001	2.89087	1.06694	0.0934826			0.796632		1.21977	0.286613			0.34774		0.894994	-0.160051			0.598876
M400002113	M400002113	ENSMUSG00000000263;ENSMUSG00000038257	NM_080438	110304	Glra3	glycine receptor, alpha 3 subunit [Source:MarkerSymbol;Acc:MGI:95749]	GO:0006810(transport);GO:0006811(ion transport);GO:0006821(chloride transport);GO:0007268(synaptic transmission)	GO:0004872(receptor activity);GO:0004890(GABA-A receptor activity);GO:0005216(ion channel activity);GO:0005230(extracellular ligand-gated ion channel activity);GO:0005254(chloride channel activity);GO:0016594(glycine binding);GO:0016934(glycine-gated chloride channel activity);GO:0030594(neurotransmitter receptor activity);GO:0031404(chloride ion binding)	GO:0005615(extracellular space);GO:0005624(membrane fraction);GO:0016020(membrane);GO:0016021(integral to membrane);GO:0016935(glycine-gated chloride channel complex);GO:0045211(postsynaptic membrane)	18.0675	20.9153	19.192	21.578	26.7732	23.5393	20.607	21.7189	19.4914	20.385	25.1563	21.163	1.04585	0.0646732			0.677958		0.841261	-0.249375			0.144609		1.03816	0.0540319			0.61438
M400002097	M400002097	ENSMUSG00000038079	XM_355201	381259	Als2cr4	amyotrophic lateral sclerosis 2 (juvenile) chromosome region, candidate 4 [Source:MarkerSymbol;Acc:MGI:2138365]	-	-	GO:0016020(membrane);GO:0016021(integral to membrane)	199.319	271.719	243.144	276.329	306.485	262.802	304.362	357.086	235.519	259.736	284.644	330.724	1.10283	0.141206			0.604948		1.16189	0.21647			0.310575		1.2733	0.348578			0.15031
M300002134	M300002134	ENSMUSG00000052151	-	50784	Ppap2c	phosphatidic acid phosphatase type 2c [Source:MarkerSymbol;Acc:MGI:1354945]	-	GO:0008195(phosphatidate phosphatase activity);GO:0016787(hydrolase activity)	GO:0005615(extracellular space);GO:0016020(membrane);GO:0016021(integral to membrane)	63.8435	79.2571	77.6191	91.1283	41.1359	44.8985	58.0741	63.6859	71.5503	84.3737	43.0172	60.88	1.17922	0.237836			0.337339		1.41525	0.501054			0.033955	$	0.721552	-0.470826			0.0847793
M400001931	M400001931	ENSMUSG00000067934;ENSMUSG00000036845	NM_029377	-	1810054G18Rik	RIKEN cDNA 1810054G18 gene [Source:MarkerSymbol;Acc:MGI:1922910]	-	-	-	135.066	171.931	151.471	171.616	191.762	157.572	181.364	182.148	153.498	161.543	174.667	181.756	1.05241	0.0736993			0.738591		1.04058	0.0573919			0.718711		1.12512	0.17008			0.18281
M400001792	M400001792	ENSMUSG00000035337	NM_033607	93841	Uchl4	ubiquitin carboxyl-terminal esterase L4 [Source:MarkerSymbol;Acc:MGI:1890440]	GO:0006511(ubiquitin-dependent protein catabolic process);GO:0006512(ubiquitin cycle)	GO:0004221(ubiquitin thiolesterase activity);GO:0008233(peptidase activity);GO:0008234(cysteine-type peptidase activity);GO:0016787(hydrolase activity)	GO:0005622(intracellular)	499.502	550.591	511.405	456.834	430.245	366.123	295.321	297.139	525.047	484.12	398.184	296.23	0.922051	-0.117082			0.387785		0.743953	-0.426716			0.0863432		0.611894	-0.708646			0.0204663	$
M400001758	M400001758	ENSMUSG00000035142	-	76826	Nubpl	nucleotide binding protein-like [Source:MarkerSymbol;Acc:MGI:1924076]	-	-	-	110.521	135.245	119.606	128.708	226.378	135.41	129.828	146.105	122.883	124.157	180.894	137.967	1.01037	0.0148843			0.931756		0.762694	-0.390824			0.450949		1.11123	0.152152			0.276781
M400001611	M400001611	-	-	-	-	-	-	GO:0000166(nucleotide binding);GO:0003676(nucleic acid binding)	-	5.60018	4.96615	5.26576	4.71739	6.21526	5.2151	4.84093	4.58615	5.28316	4.99158	5.71518	4.71354	0.944808	-0.0819072			0.558591		0.82474	-0.277988			0.191779		0.944299	-0.0826849			0.454844
M400001589	M400001589	ENSMUSG00000033768	XM_111780	-	Nrxn2	neurexin II [Source:MarkerSymbol;Acc:MGI:1096362]	GO:0007268(synaptic transmission);GO:0007269(neurotransmitter secretion);GO:0007416(synaptogenesis)	GO:0005246(calcium channel regulator activity)	GO:0042734(presynaptic membrane)	377.502	417.959	388.27	407.155	973.68	797.084	559.392	493.629	397.73	397.712	885.382	526.51	0.999955	-6.53785e-05			0.999429		0.59467	-0.749838			0.0625357		1.32385	0.404736			0.0638649
M300021600	M300021600	ENSMUSG00000050945	NM_178722	240186	Zfp438	zinc finger protein 438 [Source:MarkerSymbol;Acc:MGI:2444919]	-	GO:0003676(nucleic acid binding);GO:0008270(zinc ion binding);GO:0046872(metal ion binding)	GO:0005622(intracellular)	39.1597	42.1597	37.4295	34.2294	32.1785	25.7012	23.4531	22.5104	40.6597	35.8294	28.9398	22.9818	0.881203	-0.182454			0.158547		0.794123	-0.332566			0.210285		0.641422	-0.640655			0.016442	$
M300021553	M300021553	ENSMUSG00000050890	NM_146156	-	Pdik1l	PDLIM1 interacting kinase 1 like [Source:MarkerSymbol;Acc:MGI:2385213]	GO:0006468(protein amino acid phosphorylation);GO:0051301(cell division)	GO:0000166(nucleotide binding);GO:0004672(protein kinase activity);GO:0004674(protein serine/threonine kinase activity);GO:0005524(ATP binding);GO:0016301(kinase activity);GO:0016740(transferase activity)	GO:0005634(nucleus)	71.3193	91.2027	76.273	82.7086	68.7456	58.8094	58.971	61.1342	81.261	79.4908	63.7775	60.0526	0.978216	-0.0317744			0.881066		0.941596	-0.0868206			0.54003		0.755466	-0.404561			0.0291715	$
M400005788	M400005788	ENSMUSG00000057145	-	-	EG546798	-	-	-	-	1.4114		0.993485	1.61894	1.23664	1.36624		1.56634	1.4114	1.30621	1.30144	1.56634	0.92547	-0.111742					1.20354	0.267283					1.19914	0.262004
M400005629	M400005629	-	XM_485827	-	-	-	-	-	-	19.4414	20.8312	22.7858	23.4853	41.1153	25.4791	13.8669	18.9157	20.1363	23.1355	33.2972	16.3913	1.14895	0.200312			0.061173		0.492273	-1.02247		*	0.175861		0.70849	-0.49718			0.118039
M400005614	M400005614	ENSMUSG00000056738	NM_177847	-	A730036I17Rik	RIKEN cDNA A730036I17 gene [Source:MarkerSymbol;Acc:MGI:3041182]	-	-	-	7.4139	9.63203	8.93848	8.6801	9.74374	8.86034	9.98017	11.1331	8.52296	8.80929	9.30204	10.5566	1.03359	0.0476708			0.821582		1.13487	0.182528			0.226208		1.19835	0.261049			0.0978169
M400003834	M400003834	-	NM_178706	-	-	-	-	-	GO:0016021(integral to membrane)	22.0184	21.7609	18.5729	16.9376	22.6952	15.5993	16.1944	15.9023	21.8896	17.7553	19.1472	16.0484	0.811127	-0.302001			0.0378222	$	0.838156	-0.254709			0.474855		0.903865	-0.145821			0.176213
M400003819	M400003819	ENSMUSG00000051412	NM_011515	-	Sybl1	synaptobrevin like 1 [Source:MarkerSymbol;Acc:MGI:1096399]	-	-	-	151.63	160.591	154.659	125.62	161.723	111.192	171.732	194.879	156.11	140.14	136.458	183.305	0.897696	-0.1557			0.403506		1.34331	0.425796			0.233889		1.30802	0.387383			0.145665
M300021320	M300021320	ENSMUSG00000050641	NM_001004192	434439	BC048562	cDNA sequence BC048562 [Source:MarkerSymbol;Acc:MGI:3618861]	-	-	-	5.97631	3.31105	4.58433	3.71799	3.55533	3.4268	4.27863	4.9908	4.64368	4.15116	3.49107	4.63471	0.893938	-0.161754			0.758802		1.32759	0.408812			0.087207		1.11649	0.158966			0.479383
M400003678	M400003678	ENSMUSG00000050382	-	16576	-	-	-	-	-	140.121	143.64	165.616	130.341	136.436	97.5384	68.1102	58.8075	141.88	147.978	116.987	63.4589	1.04298	0.0607098			0.763628		0.542444	-0.882455			0.115815		0.428839	-1.22149		*	0.0435544	$
M400003551	M400003551	-	-	-	-	-	-	-	-	8.25117	10.2098	10.206	8.57749	11.4923	9.5091	11.2073	10.8334	9.23048	9.39173	10.5007	11.0204	1.01747	0.0249859			0.910827		1.04949	0.0696883			0.657812		1.17341	0.230709			0.190555
M400003533	M400003533	ENSMUSG00000073982	NM_019566	56212	Rhog	ras homolog gene family, member G [Source:MarkerSymbol;Acc:MGI:1928370]	GO:0000074(regulation of progression through cell cycle);GO:0007264(small GTPase mediated signal transduction);GO:0007266(Rho protein signal transduction);GO:0008284(positive regulation of cell proliferation);GO:0016601(Rac protein signal transduction);GO:0030036(actin cytoskeleton organization and biogenesis);GO:0045941(positive regulation of transcription)	GO:0000166(nucleotide binding);GO:0003924(GTPase activity);GO:0005515(protein binding);GO:0005525(GTP binding)	GO:0005575(cellular_component);GO:0005622(intracellular);GO:0016020(membrane)	193.462	216.294	259.657	216.143	177.411	164.601	216.637	205.786	204.878	237.9	171.006	211.212	1.16118	0.21559			0.31112		1.23511	0.304644			0.0409285	$	0.887818	-0.171664			0.356094
M400003399	M400003399	ENSMUSG00000048280	NM_001001187	408068	3830402I07Rik	RIKEN cDNA 3830402I07 gene [Source:MarkerSymbol;Acc:MGI:3040706]	GO:0006355(regulation of transcription, DNA-dependent)	GO:0003676(nucleic acid binding)	GO:0005622(intracellular)	12.9594	15.8289	14.7152	13.7845	13.6492	11.8054	13.406	13.9871	14.3942	14.2499	12.7273	13.6965	0.989976	-0.0145351			0.932508		1.07615	0.105881			0.421609		0.961169	-0.0571387			0.419362
M400003379	M400003379	ENSMUSG00000048106	-	-	4632415L05Rik	RIKEN cDNA 4632415L05 gene [Source:MarkerSymbol;Acc:MGI:1918058]	GO:0008652(amino acid biosynthetic process);GO:0009086(methionine biosynthetic process);GO:0019509(methionine salvage)	GO:0005515(protein binding);GO:0016151(nickel ion binding);GO:0016491(oxidoreductase activity);GO:0016702(oxidoreductase activity, acting on single donors with incorporation of molecular oxygen, incorporation of two atoms of oxygen);GO:0046872(metal ion binding)	GO:0005634(nucleus);GO:0005737(cytoplasm);GO:0005886(plasma membrane);GO:0016020(membrane)	777.808	859.844	1095.89	861.463	1126.18	783.789	716.555	666.595	818.826	978.675	954.985	691.575	1.19522	0.257273			0.326878		0.724174	-0.465592			0.267313		0.706644	-0.500945			0.138857
M400001423	M400001423	ENSMUSG00000031990	NM_023277	83964	Jam3	junction adhesion molecule 3 [Source:MarkerSymbol;Acc:MGI:1933825]	-	-	-	335.241	355.723	380.497	318.263	367.062	249.789	216.154	210.015	345.482	349.38	308.425	213.084	1.01128	0.0161868			0.916156		0.690878	-0.533497			0.245913		0.609893	-0.713372			0.0488103	$
M400001408	M400001408	ENSMUSG00000031827	NM_028071	72042	Cotl1	coactosin-like 1 (Dictyostelium) [Source:MarkerSymbol;Acc:MGI:1919292]	GO:0008150(biological_process);GO:0050832(defense response to fungus)	GO:0003779(actin binding);GO:0005515(protein binding);GO:0019899(enzyme binding)	GO:0005575(cellular_component);GO:0005622(intracellular);GO:0005856(cytoskeleton)	375.902	422.721	421.842	362.959	798.3	591.89	301.004	321.127	399.311	392.4	695.095	311.066	0.982693	-0.025187			0.871166		0.447516	-1.15999		*	0.0657955		0.792726	-0.335106			0.120457
M400001207	M400001207	ENSMUSG00000029918	NM_010270	14548	Mrps33	mitochondrial ribosomal protein S33 [Source:MarkerSymbol;Acc:MGI:1338046]	GO:0008150(biological_process)	GO:0003674(molecular_function)	GO:0005575(cellular_component);GO:0005739(mitochondrion);GO:0030529(ribonucleoprotein complex)	1007.16	1077.99	1413.47	1076.7	1860.29	1319.67	1606.27	1429.96	1042.57	1245.09	1589.98	1518.11	1.19424	0.256098			0.360316		0.954802	-0.0667264			0.824063		1.21928	0.286031			0.287388
M400003971	M400003971	ENSMUSG00000052013	NM_177584	-	Btla	B and T lymphocyte associated [Source:MarkerSymbol;Acc:MGI:2658978]	GO:0002768(immune response-regulating cell surface receptor signaling pathway);GO:0006955(immune response);GO:0007166(cell surface receptor linked signal transduction);GO:0030889(negative regulation of B cell proliferation);GO:0042130(negative regulation of T cell proliferation);GO:0046642(negative regulation of alpha-beta T cell proliferation)	GO:0004872(receptor activity);GO:0005515(protein binding)	GO:0005887(integral to plasma membrane);GO:0009897(external side of plasma membrane);GO:0016020(membrane);GO:0016021(integral to membrane)	85.1156	112.92	118.676	101.228	177.46	142.938	249.163	191.308	99.0178	109.952	160.199	220.236	1.11043	0.151113			0.573843		1.37476	0.459184			0.216655		2.00302	1.00217	*		0.0675428
M400003953	M400003953	ENSMUSG00000051976	NM_001002767	-	6330444E15Rik	RIKEN cDNA 6330444E15 gene [Source:MarkerSymbol;Acc:MGI:3045241]	-	-	-	8.86568	14.0091	16.9509	15.1456	16.2415	10.8844	16.9481	15.0649	11.4374	16.0483	13.563	16.0065	1.40314	0.488663			0.232763		1.18016	0.238987			0.480135		0.997397	-0.00376053			0.977359
M400002076	M400002076	ENSMUSG00000037921	XM_358375	-	BC013672	cDNA sequence BC013672 [Source:MarkerSymbol;Acc:MGI:2384570]	-	GO:0003676(nucleic acid binding);GO:0005524(ATP binding);GO:0008026(ATP-dependent helicase activity)	-	4.76489	5.65456	6.0448	5.11501	6.60603	5.69028	3.08646	2.81285	5.20972	5.5799	6.14816	2.94965	1.07106	0.0990334			0.623175		0.479763	-1.05961		*	0.0216017	$	0.528621	-0.919694			0.0323093	$
M400002055	M400002055	ENSMUSG00000037790	NM_139220	246080	Defb7	defensin beta 7 [Source:MarkerSymbol;Acc:MGI:2179200]	GO:0006952(defense response);GO:0042742(defense response to bacterium)	-	GO:0005576(extracellular region);GO:0005615(extracellular space)	1.19722	1.33557	1.17878	1.15947	1.03499	1.04475	0.804024	1.52697	1.26639	1.16912	1.03987	1.1655	0.923192	-0.115297			0.298351		1.12082	0.164551			0.761362		0.996901	-0.00447833			0.992915
M400001913	M400001913	ENSMUSG00000036585	NM_010197	14164	Fgf1	fibroblast growth factor 1 [Source:MarkerSymbol;Acc:MGI:95515]	GO:0000074(regulation of progression through cell cycle);GO:0001525(angiogenesis);GO:0001759(induction of an organ);GO:0007165(signal transduction);GO:0007275(multicellular organismal development);GO:0008283(cell proliferation);GO:0030154(cell differentiation);GO:0030324(lung development)	GO:0005104(fibroblast growth factor receptor binding);GO:0005515(protein binding);GO:0008083(growth factor activity);GO:0008201(heparin binding)	GO:0005578(proteinaceous extracellular matrix);GO:0005615(extracellular space)	9.73473	8.32888	8.98216	8.30396	49.3916	21.005	102.597	68.9713	9.03181	8.64306	35.1983	85.7842	0.956958	-0.0634726			0.667786		2.43717	1.28521	*		0.148243		9.92521	3.3111	***		0.0443816	$
M400001884	M400001884	ENSMUSG00000036275	XM_203329	-	9530068E07Rik	RIKEN cDNA 9530068E07 gene [Source:MarkerSymbol;Acc:MGI:2654705]	-	-	GO:0016020(membrane);GO:0016021(integral to membrane)	1754.52	1773.63	2103.59	1648.73	2093.56	1560.26	2286.34	1858.15	1764.07	1876.16	1826.91	2072.25	1.06354	0.0888704			0.671189		1.13429	0.181792			0.54758		1.10452	0.143413			0.594273
M400001738	M400001738	-	XM_488532	-	-	-	-	-	-	2.1867	3.3501	4.33835	4.80338	3.93523	2.38009	2.36697	2.63343	2.7684	4.57086	3.15766	2.5002	1.65109	0.723415			0.102546		0.791789	-0.336812			0.492303		0.546987	-0.870421			0.0163397	$
M400001722	M400001722	ENSMUSG00000034616	NM_198113	-	Ssh3	slingshot homolog 3 (Drosophila) [Source:MarkerSymbol;Acc:MGI:2683546]	GO:0006470(protein amino acid dephosphorylation);GO:0016311(dephosphorylation)	GO:0004721(phosphoprotein phosphatase activity);GO:0004725(protein tyrosine phosphatase activity);GO:0008138(protein tyrosine/serine/threonine phosphatase activity);GO:0016787(hydrolase activity);GO:0016791(phosphoric monoester hydrolase activity)	GO:0005634(nucleus);GO:0005856(cytoskeleton)	28.9138	41.6445	46.9853	53.3324	45.5057	46.1653	54.746	35.6308	35.2792	50.1588	45.8355	45.1884	1.42177	0.507687			0.171538		0.985882	-0.0205128			0.952209		0.900906	-0.150552			0.670495
M400001561	M400001561	ENSMUSG00000033475	NM_025365	100047839	1110002E23Rik	RIKEN cDNA 1110002E23 gene [Source:MarkerSymbol;Acc:MGI:1913369]	-	-	-	184.367	186.962	231.796	203.894	327.526	234.664	340.747	274.771	185.665	217.845	281.095	307.759	1.17333	0.230603			0.148481		1.09486	0.130743			0.685741		1.41274	0.498499			0.128737
M400001541	M400001541	ENSMUSG00000033278	NM_008984	19274	Ptprm	protein tyrosine phosphatase, receptor type, M [Source:MarkerSymbol;Acc:MGI:102694]	GO:0006470(protein amino acid dephosphorylation);GO:0007185(transmembrane receptor protein tyrosine phosphatase signaling pathway);GO:0016311(dephosphorylation)	GO:0004721(phosphoprotein phosphatase activity);GO:0004725(protein tyrosine phosphatase activity);GO:0004872(receptor activity);GO:0016787(hydrolase activity);GO:0016791(phosphoric monoester hydrolase activity)	GO:0005615(extracellular space);GO:0005886(plasma membrane);GO:0016020(membrane);GO:0016021(integral to membrane)	9.90467	10.9427	11.599	10.2888	37.4294	27.4639	68.5305	52.9603	10.4237	10.9439	32.4466	60.7454	1.04991	0.0702589			0.597188		1.87216	0.904705			0.0921724		5.55063	2.47265	**		0.023737	$
M300021498	M300021498	ENSMUSG00000050830	NM_177033	319922	Vwc2	von Willebrand factor C domain containing 2 [Source:MarkerSymbol;Acc:MGI:2442987]	-	-	GO:0005615(extracellular space)	4.48186	5.42576	4.8756	4.23936	3.53609	2.57375	3.56351	2.78436	4.95381	4.55748	3.05492	3.17393	0.919994	-0.120303			0.558253		1.03896	0.0551368			0.86531		0.696424	-0.521963			0.110648
M300021435	M300021435	ENSMUSG00000050763	NM_146877	258877	Olfr1395	olfactory receptor 1395 [Source:MarkerSymbol;Acc:MGI:3031229]	GO:0007165(signal transduction);GO:0007186(G-protein coupled receptor protein signaling pathway);GO:0007608(sensory perception of smell);GO:0050896(response to stimulus)	GO:0004871(signal transducer activity);GO:0004872(receptor activity);GO:0004930(G-protein coupled receptor activity);GO:0004984(olfactory receptor activity)	GO:0016020(membrane);GO:0016021(integral to membrane)	12.8994	15.889	15.3068	16.4951	18.0907	13.8311	13.9253	10.0049	14.3942	15.9009	15.9609	11.9651	1.10468	0.143624			0.44779		0.74965	-0.41571			0.301488		0.752476	-0.410282			0.194612
M400010758	M400010758	ENSMUSG00000070702	NM_007784	12990	-	-	GO:0006810(transport)	GO:0005215(transporter activity)	GO:0005576(extracellular region);GO:0005615(extracellular space)			1.11296				1.43608	1.76089		1.11296		1.59849													1.43624	0.5223
M400010745	M400010745	ENSMUSG00000059647;ENSMUSG00000057886;ENSMUSG00000029836	NM_007624	-	Cbx3	chromobox homolog 3 (Drosophila HP1 gamma) [Source:MarkerSymbol;Acc:MGI:108515]	-	-	-	427.219	397.793	378.956	418.621	621.973	481.629	653.459	538.679	412.506	398.788	551.801	596.069	0.966745	-0.0487932			0.634383		1.08022	0.111332			0.673607		1.4947	0.579856			0.0830945
M400010362	M400010362	ENSMUSG00000029175	-	-	4930471M23Rik	RIKEN cDNA 4930471M23 gene [Source:MarkerSymbol;Acc:MGI:1922169]	GO:0008150(biological_process)	GO:0003674(molecular_function)	GO:0005764(lysosome);GO:0016020(membrane);GO:0016021(integral to membrane)	238.989	199.01	240.114	311.47	161.961	229.05	265.235	200.944	219	275.792	195.506	233.09	1.25933	0.332653			0.299359		1.19224	0.253674			0.50348		0.845164	-0.242696			0.467712
M400010192	M400010192	ENSMUSG00000061387	-	258098	Olfr1490	olfactory receptor 1490 [Source:MarkerSymbol;Acc:MGI:3031324]	GO:0007165(signal transduction);GO:0007186(G-protein coupled receptor protein signaling pathway);GO:0007608(sensory perception of smell);GO:0050896(response to stimulus)	GO:0004871(signal transducer activity);GO:0004872(receptor activity);GO:0004930(G-protein coupled receptor activity);GO:0004984(olfactory receptor activity)	GO:0016020(membrane);GO:0016021(integral to membrane)	1.60727	1.72456	2.08661	1.28579	1.5584	1.2898	1.31244	2.67279	1.66591	1.6862	1.4241	1.99262	1.01218	0.0174634			0.964573		1.39921	0.484614			0.49839		1.18172	0.240887			0.735281
M400009632	M400009632	ENSMUSG00000032215;ENSMUSG00000053740	-	-	BC003885	cDNA sequence BC003885 [Source:MarkerSymbol;Acc:MGI:2681840]	GO:0006412(translation)	GO:0003735(structural constituent of ribosome)	GO:0005622(intracellular);GO:0005634(nucleus);GO:0005840(ribosome)	291.314	227.024	269.916	286.581	115.27	221.363	305.254	207.488	259.169	278.249	168.317	256.371	1.07362	0.102481			0.623603		1.52315	0.607054			0.346591		0.921373	-0.118143			0.702186
M400009572	M400009572	ENSMUSG00000037070;ENSMUSG00000031134;ENSMUSG00000049235	NM_009033	19656	Rbmxrt	RNA binding motif protein, X chromosome retrogene [Source:MarkerSymbol;Acc:MGI:1343045]	GO:0006396(RNA processing);GO:0006397(mRNA processing);GO:0008380(RNA splicing)	GO:0000166(nucleotide binding);GO:0003676(nucleic acid binding);GO:0003723(RNA binding)	GO:0005634(nucleus);GO:0005681(spliceosome);GO:0030529(ribonucleoprotein complex)	814.372	668.442	817.789	808.49	276.272	476.142	537.93	427.51	741.407	813.139	376.207	482.72	1.09675	0.133237			0.42999		1.28312	0.35966			0.449348		0.59365	-0.752315			0.0269846	$
M400009038	M400009038	ENSMUSG00000075391;ENSMUSG00000024026	-	109801	Glo1	glyoxalase 1 [Source:MarkerSymbol;Acc:MGI:95742]	GO:0005975(carbohydrate metabolic process);GO:0006916(anti-apoptosis)	GO:0004462(lactoylglutathione lyase activity);GO:0008270(zinc ion binding);GO:0016829(lyase activity);GO:0046872(metal ion binding)	GO:0005737(cytoplasm)	1367.59	1235.09	1507.45	1537.98	1132.87	1502.79	1612.79	1380.97	1301.34	1522.71	1317.83	1496.88	1.17011	0.226646			0.0827798		1.13587	0.183795			0.498257		0.983035	-0.0246857			0.845623
M400008948	M400008948	ENSMUSG00000033405;ENSMUSG00000053472	NM_172527	214254	Nudt15	nudix (nucleoside diphosphate linked moiety X)-type motif 15 [Source:MarkerSymbol;Acc:MGI:2443366]	GO:0000302(response to reactive oxygen species);GO:0009217(purine deoxyribonucleoside triphosphate catabolic process)	GO:0000287(magnesium ion binding);GO:0008413(8(oxo-7,8(dihydroguanine triphosphatase activity);GO:0016787(hydrolase activity);GO:0030145(manganese ion binding);GO:0046872(metal ion binding)	GO:0005575(cellular_component)	68.4089	73.9759	73.6006	67.8634	67.602	77.6908	66.5277	64.119	71.1924	70.732	72.6464	65.3234	0.993533	-0.00935994			0.918824		0.899196	-0.153292			0.293438		0.923533	-0.114764			0.224261
M400007373	M400007373	ENSMUSG00000061411	NM_001001986	329540	8430427H17Rik	RIKEN cDNA 8430427H17 gene [Source:MarkerSymbol;Acc:MGI:1918765]	-	-	-	217.787	157.941	211.302	169.165	124.943	96.8181	117.958	91.3171	187.864	190.234	110.881	104.637	1.01262	0.0180864			0.954255		0.943693	-0.083611			0.777779		0.550046	-0.862375			0.0753406
M400006309	M400006309	=HYPERLINK("http://uswest.ensembl.org/Mus_musculus/Gene/Summary?g=ENSMUSG00000068853;ENSMUSG00000069267;ENSMUSG00000059309;ENSMUSG00000074403;ENSMUSG00000062417;ENSMUSG00000069310;ENSMUSG00000071478;ENSMUSG00000069312;ENSMUSG00000070392;ENSMUSG00000069273	NM_054045;NM_178214;NM_178215;NM_178216	-	Hist2h3c2	histone cluster 2, H3c2 [Source:MarkerSymbol;Acc:MGI:2448357]	GO:0006334(nucleosome assembly);GO:0007001(chromosome organization and biogenesis (sensu Eukaryota))	GO:0003677(DNA binding)	GO:0000786(nucleosome);GO:0005634(nucleus);GO:0005694(chromosome)	3804.93	3203.54	3733.2	3301.88	2611.83	2326.78	3098.83	2984.17	3504.24	3517.54	2469.31	3041.5	1.0038	0.00546795			0.974581		1.23172	0.300677			0.0651196		0.864667	-0.209784			0.166517
M400006715	M400006715	ENSMUSG00000059227;ENSMUSG00000059031	NM_146737	258732	Olfr494	olfactory receptor 494 [Source:MarkerSymbol;Acc:MGI:3030328]	GO:0007165(signal transduction);GO:0007186(G-protein coupled receptor protein signaling pathway);GO:0007608(sensory perception of smell);GO:0050896(response to stimulus)	GO:0001584(rhodopsin-like receptor activity);GO:0004871(signal transducer activity);GO:0004872(receptor activity);GO:0004930(G-protein coupled receptor activity);GO:0004984(olfactory receptor activity)	GO:0016020(membrane);GO:0016021(integral to membrane)	2.23498	2.33383	3.21539	2.39983	2.44229	3.5017	2.41867	2.97241	2.28441	2.80761	2.97199	2.69554	1.22903	0.297522			0.330764		0.90698	-0.140857			0.689146		0.960085	-0.0587664			0.841266
M400006117	M400006117	ENSMUSG00000057913	-	-	ENSMUSG00000057913	predicted gene, ENSMUSG00000057913 [Source:MarkerSymbol;Acc:MGI:3642901]	-	-	-	29.8057	26.3272	28.3114	24.0988	26.5592	23.4906	23.7612	24.2096	28.0664	26.2051	25.0249	23.9854	0.933682	-0.0989963			0.565937		0.95846	-0.0612103			0.571633		0.915294	-0.127693			0.404642
M400005983	M400005983	ENSMUSG00000039419	-	66797	Cntnap2	contactin associated protein-like 2 [Source:MarkerSymbol;Acc:MGI:1914047]	GO:0007155(cell adhesion)	GO:0005515(protein binding)	GO:0016020(membrane);GO:0016021(integral to membrane)	1.04699	0.864982	1.90901	1.19073	2.32074	0.971126	1.05243		0.955987	1.54987	1.64593	1.05243	1.62123	0.697085			0.250123		0.639412	-0.645183					0.679043	-0.558425
M400007090	M400007090	ENSMUSG00000060107	NM_146613	258606	Olfr973	olfactory receptor 973 [Source:MarkerSymbol;Acc:MGI:3030807]	GO:0007165(signal transduction);GO:0007186(G-protein coupled receptor protein signaling pathway);GO:0007608(sensory perception of smell);GO:0050896(response to stimulus)	GO:0004871(signal transducer activity);GO:0004872(receptor activity);GO:0004930(G-protein coupled receptor activity);GO:0004984(olfactory receptor activity)	GO:0016020(membrane);GO:0016021(integral to membrane)	31.9718	36.4565	39.4934	40.0935	45.2792	46.419	47.4545	46.7609	34.2141	39.7935	45.8491	47.1077	1.16307	0.217939			0.132509		1.02745	0.0390678			0.199865		1.1838	0.243431			0.00390874	$$
M400007067	M400007067	=HYPERLINK("http://uswest.ensembl.org/Mus_musculus/Gene/Summary?g=ENSMUSG00000061065;ENSMUSG00000073287;ENSMUSG00000073285;ENSMUSG00000073284;ENSMUSG00000073280;ENSMUSG00000063080;ENSMUSG00000073282;ENSMUSG00000073286;ENSMUSG00000073281;ENSMUSG00000073279	XM_285588	333452	EG385328	predicted gene, EG385328 [Source:MarkerSymbol;Acc:MGI:3643774]	GO:0006334(nucleosome assembly);GO:0007001(chromosome organization and biogenesis (sensu Eukaryota))	GO:0003677(DNA binding)	GO:0000786(nucleosome);GO:0005634(nucleus)	6.53088	4.88756	6.27923	5.34099	3.07892	3.34605	3.61739	2.5941	5.70922	5.81011	3.21249	3.10575	1.01767	0.0252717			0.924814		0.966773	-0.048751			0.858696		0.534542	-0.903626			0.0600148
M400006907	M400006907	ENSMUSG00000059657	NM_173869	268885	Stfa2l1	stefin A2 like 1 [Source:MarkerSymbol;Acc:MGI:3524944]	-	GO:0004869(cysteine protease inhibitor activity)	GO:0005622(intracellular)	3.15281	2.72783	2.93437	3.47998	3.2377	3.60964	3.90855	3.89303	2.94032	3.20718	3.42367	3.90079	1.09076	0.125329			0.520998		1.13936	0.188221			0.124418		1.21627	0.282462			0.126177
M400006890	M400006890	ENSMUSG00000059606	NM_019398	54159	Ear5	eosinophil-associated, ribonuclease A family, member 5 [Source:MarkerSymbol;Acc:MGI:1858598]	-	GO:0003676(nucleic acid binding);GO:0004518(nuclease activity);GO:0004519(endonuclease activity);GO:0004522(pancreatic ribonuclease activity);GO:0016787(hydrolase activity)	GO:0005615(extracellular space)	2.16301	1.88976	1.36663	0.783664	1.59291	1.52773	1.83155	1.91618	2.02638	1.07515	1.56032	1.87386	0.530576	-0.91437			0.0979834		1.20095	0.264177			0.0278112	$	1.74289	0.80148			0.113334
M400006739	M400006739	ENSMUSG00000060373	-	15381	Hnrpc	heterogeneous nuclear ribonucleoprotein C [Source:MarkerSymbol;Acc:MGI:107795]	-	-	-	1210.74	981.197	1091.83	1162.44	430.994	825.373	716.463	729.637	1095.97	1127.14	628.184	723.05	1.02844	0.0404568			0.819475		1.15102	0.20291			0.678101		0.641492	-0.640497			0.00780643	$$
M400006711	M400006711	ENSMUSG00000059218;ENSMUSG00000066030	-	381570	Oog2	oogenesin 2 [Source:MarkerSymbol;Acc:MGI:2684035]	GO:0008150(biological_process)	GO:0003674(molecular_function)	GO:0005575(cellular_component)	18.8331	21.1146	23.1895	25.3717	21.4011	32.0137	38.6919	41.7709	19.9738	24.2806	26.7074	40.2314	1.21562	0.281693			0.112185		1.50638	0.591083			0.13413		1.65694	0.728518			0.0137076	$
M400006516	M400006516	ENSMUSG00000026162	NM_029342	75570	Nhej1	nonhomologous end-joining factor 1 [Source:MarkerSymbol;Acc:MGI:1922820]	GO:0006281(DNA repair);GO:0006303(double-strand break repair via nonhomologous end joining);GO:0006974(response to DNA damage stimulus);GO:0010212(response to ionizing radiation);GO:0030183(B cell differentiation);GO:0030217(T cell differentiation)	GO:0005515(protein binding)	GO:0005634(nucleus)	33.1886	27.023	29.7729	32.7846	20.9895	35.0889	46.6418	45.2436	30.1058	31.2787	28.0392	45.9427	1.03896	0.0551399			0.765032		1.63852	0.712392			0.127342		1.46882	0.554654			0.0125772	$
M400006503	M400006503	-	-	-	-	-	-	-	-	1.99826	1.42719	1.8191	1.21904	1.62601	1.5642	1.37644	1.41326	1.71272	1.51907	1.59511	1.39485	0.886933	-0.173103			0.686099		0.874456	-0.193542			0.0307887	$	0.918225	-0.12308			0.719514
M400004504	M400004504	ENSMUSG00000053541	NM_001001318	-	EG209380	predicted gene, EG209380 [Source:MarkerSymbol;Acc:MGI:3647753]	-	-	-	80.8608	76.4996	84.1265	85.9826	99.059	98.2234	110.987	102.22	78.6802	85.0546	98.6412	106.603	1.08102	0.112388			0.114885		1.08072	0.111993			0.212305		1.25335	0.325794			0.0406201	$
M400004484	M400004484	ENSMUSG00000053484	-	-	ENSMUSG00000053484	predicted gene, ENSMUSG00000053484 [Source:MarkerSymbol;Acc:MGI:3641744]	-	-	-	2.20931	0.859968	1.89329	2.03542	1.45075	1.69633	1.734	1.93816	1.53464	1.96435	1.57354	1.83608	1.28001	0.356156			0.591232		1.16685	0.222615			0.241866		0.934701	-0.0974226			0.4108
M400004357	M400004357	ENSMUSG00000053153	-	66722	Spag16	sperm associated antigen 16 [Source:MarkerSymbol;Acc:MGI:1913972]	-	-	-	2.44372	2.93559	3.01916	3.58483	3.77502	2.41012	3.61302	2.51756	2.68965	3.30199	3.09257	3.06529	1.22766	0.295916			0.243922		0.991181	-0.0127799			0.977966		0.928316	-0.107311			0.737976
M400004341	M400004341	ENSMUSG00000053110	NM_009534	-	Yap1	yes-associated protein 1 [Source:MarkerSymbol;Acc:MGI:103262]	GO:0045944(positive regulation of transcription from RNA polymerase II promoter)	GO:0003713(transcription coactivator activity);GO:0005515(protein binding);GO:0016563(transcriptional activator activity)	GO:0005667(transcription factor complex)	32.3538	34.9916	33.7648	34.5807	27.5342	27.1573	34.3955	33.9774	33.6727	34.1728	27.3458	34.1865	1.01485	0.0212674			0.751882		1.25016	0.322108			0.00168832	$$	1.0004	0.000577338			0.978906
M400004230	M400004230	ENSMUSG00000052732	NM_175538	-	E130304F04Rik	RIKEN cDNA E130304F04 gene [Source:MarkerSymbol;Acc:MGI:2442399]	GO:0006468(protein amino acid phosphorylation)	GO:0000166(nucleotide binding);GO:0000287(magnesium ion binding);GO:0004672(protein kinase activity);GO:0004674(protein serine/threonine kinase activity);GO:0004713(protein-tyrosine kinase activity);GO:0005524(ATP binding);GO:0016301(kinase activity);GO:0016740(transferase activity);GO:0046872(metal ion binding)	-	121.225	98.3863	76.1153	70.9647	218.215	179.001	144.332	115.449	109.806	73.54	198.608	129.89	0.669729	-0.57835			0.0903013		0.654003	-0.612631			0.105984		1.76626	0.820694			0.0615727
M400010728	M400010728	ENSMUSG00000005871	NM_007462	-	Apc	adenomatosis polyposis coli [Source:MarkerSymbol;Acc:MGI:88039]	GO:0000074(regulation of progression through cell cycle);GO:0007049(cell cycle);GO:0009798(axis specification);GO:0009952(anterior/posterior pattern formation);GO:0009953(dorsal/ventral pattern formation);GO:0016055(Wnt receptor signaling pathway);GO:0045786(negative regulation of progression through cell cycle)	GO:0004601(peroxidase activity);GO:0005488(binding);GO:0005515(protein binding);GO:0008013(beta-catenin binding);GO:0008017(microtubule binding)	GO:0005634(nucleus);GO:0005737(cytoplasm);GO:0016328(lateral plasma membrane)	101.976	92.5849	111	113.319	111.897	97.7405	133.869	119.82	97.2802	112.16	104.819	126.844	1.15295	0.205333			0.0914015		1.21013	0.275165			0.157835		1.13093	0.177508			0.175237
M400010711	M400010711	ENSMUSG00000067767	NM_001004159	381809	Clec4b2	C-type lectin domain family 4, member b2 [Source:MarkerSymbol;Acc:MGI:3588267]	-	GO:0004872(receptor activity);GO:0005529(sugar binding)	-	1.9971	2.07951	2.33516	1.51894	2.60247	2.23929	2.16084	2.91113	2.03831	1.92705	2.42088	2.53598	0.945418	-0.0809755			0.811643		1.04754	0.067012			0.808342		1.31599	0.396151			0.386562
M400009947	M400009947	ENSMUSG00000068940	-	-	Tcl1b3	T-cell leukemia/lymphoma 1B, 3 [Source:MarkerSymbol;Acc:MGI:1351600]	-	-	-	2.90239	3.06676	3.20735	2.51835	4.40745	4.53348	4.68204	5.60744	2.98457	2.86285	4.47047	5.14474	0.959216	-0.0600727			0.763851		1.15083	0.202672			0.285581		1.79707	0.845646			0.0583693
M400009779	M400009779	ENSMUSG00000072715;ENSMUSG00000067161;ENSMUSG00000016319;ENSMUSG00000060859;ENSMUSG00000067106	XM_484885	-	EG433326	similar to solute carrier family 25, member 5 (LOC673916), mRNA [Source:RefSeq_dna;Acc:XR_004388]	-	-	-	2833.26	2843.62	3016.21	2874.22	4503.76	3652.45	3638.08	3243.54	2838.44	2945.21	4078.1	3440.81	1.03762	0.0532762			0.272399		0.843729	-0.245149			0.307267		1.16827	0.224377			0.141851
M400009499	M400009499	ENSMUSG00000069892	NM_001005856	-	9930111J21Rik	RIKEN cDNA 9930111J21 gene [Source:MarkerSymbol;Acc:MGI:3041173]	GO:0007165(signal transduction);GO:0007186(G-protein coupled receptor protein signaling pathway);GO:0007608(sensory perception of smell);GO:0050896(response to stimulus)	GO:0001584(rhodopsin-like receptor activity);GO:0004871(signal transducer activity);GO:0004872(receptor activity);GO:0004930(G-protein coupled receptor activity);GO:0004984(olfactory receptor activity)	GO:0005887(integral to plasma membrane);GO:0016020(membrane);GO:0016021(integral to membrane)	128.221	107.831	102.08	95.8192	87.2995	70.6497	56.0678	49.7482	118.026	98.9496	78.9746	52.908	0.838372	-0.254337			0.215563		0.669937	-0.577902			0.0995678		0.534697	-0.903208			0.00920404	$$
M400009424	M400009424	ENSMUSG00000068728;ENSMUSG00000076503;ENSMUSG00000076502	XM_144765	-	IGKV1-135	Immunoglobulin Kappa light chain V gene segment [Source:IMGT/GENE-DB;Acc:IGKV1-135]	-	-	-	1.53332	2.33885	1.62868	1.64793	2.27098	1.58127	1.66276	1.30172	1.93608	1.6383	1.92612	1.48224	0.846195	-0.240938			0.536806		0.769546	-0.377921			0.372291		0.90474	-0.144424			0.478967
M400008905	M400008905	ENSMUSG00000057762;ENSMUSG00000075274	-	-	Plp2	proteolipid protein 2 [Source:MarkerSymbol;Acc:MGI:1298382]	-	-	-	601.271	563.611	636.857	618.531	460.79	635.87	1064.68	977.693	582.441	627.694	548.33	1021.18	1.07769	0.107949			0.163256		1.86235	0.897127			0.0401754	$	1.62688	0.702111			0.0125195	$
M400008865	M400008865	=HYPERLINK("http://uswest.ensembl.org/Mus_musculus/Gene/Summary?g=ENSMUSG00000069270;ENSMUSG00000060262;ENSMUSG00000071478;ENSMUSG00000061615;ENSMUSG00000071516;ENSMUSG00000069309;ENSMUSG00000036964;ENSMUSG00000069301;ENSMUSG00000069272;ENSMUSG00000063021	NM_178184	-	Hist1h2ao	histone cluster 1, H2ao [Source:MarkerSymbol;Acc:MGI:2448302]	GO:0006334(nucleosome assembly);GO:0007001(chromosome organization and biogenesis (sensu Eukaryota))	GO:0003677(DNA binding)	GO:0000786(nucleosome);GO:0005634(nucleus);GO:0005694(chromosome)	871.312	934.407	1116.37	1048.96	1448.46	1419.68	1501.84	1378.84	902.859	1082.67	1434.07	1440.34	1.19915	0.262016			0.0600429		1.00438	0.00629812			0.929932		1.33037	0.411825			0.0363596	$
M400006281	M400006281	-	-	-	-	-	-	-	-	1.98423	1.19638	2.02722	2.00449	1.91054	2.06357	1.86074	2.01685	1.5903	2.01585	1.98705	1.93879	1.26759	0.342087			0.393127		0.975712	-0.0354723			0.701979		0.961773	-0.0562309			0.43164
M400006262	M400006262	ENSMUSG00000070508;ENSMUSG00000058258;ENSMUSG00000044232	NM_145360;NM_177960	-	Idi1	isopentenyl-diphosphate delta isomerase [Source:MarkerSymbol;Acc:MGI:2442264]	GO:0006694(steroid biosynthetic process);GO:0006695(cholesterol biosynthetic process);GO:0008299(isoprenoid biosynthetic process);GO:0008610(lipid biosynthetic process);GO:0016117(carotenoid biosynthetic process);GO:0016126(sterol biosynthetic process)	GO:0000287(magnesium ion binding);GO:0004452(isopentenyl-diphosphate delta-isomerase activity);GO:0016787(hydrolase activity);GO:0016853(isomerase activity)	GO:0005777(peroxisome)	175.748	176.885	650.816	628.793	378.167	354.477	2497.03	2843.13	176.316	639.805	366.322	2670.08	3.62873	1.85946	*		0.000565457	$$	7.28889	2.8657	**		0.00562115	$$	4.17327	2.06118	**		0.00721551	$$
M400006095	M400006095	ENSMUSG00000057842	NM_177622	218314	A230042K10Rik	RIKEN cDNA A030001O10 gene [Source:MarkerSymbol;Acc:MGI:3040707]	GO:0006355(regulation of transcription, DNA-dependent)	GO:0003676(nucleic acid binding);GO:0005515(protein binding);GO:0008270(zinc ion binding);GO:0046872(metal ion binding)	GO:0005622(intracellular);GO:0005634(nucleus)	13.0248	15.6211	14.0881	14.977	15.0538	12.5793	11.2051	13.7068	14.323	14.5325	13.8166	12.4559	1.01463	0.0209562			0.892626		0.901523	-0.149564			0.520211		0.857107	-0.222453			0.258193
M400006076	M400006076	ENSMUSG00000067646;ENSMUSG00000059695;ENSMUSG00000067647;ENSMUSG00000057805	-	-	-	-	-	-	-			1.01468	0.954964	1.17179		0.945241			0.984821	1.17179	0.945241							0.806662	-0.309964					0.95981	-0.0591786
M400005923	M400005923	ENSMUSG00000057443	NM_130868	170648	Olfr138	olfactory receptor 138 [Source:MarkerSymbol;Acc:MGI:2177521]	GO:0007165(signal transduction);GO:0007186(G-protein coupled receptor protein signaling pathway);GO:0007608(sensory perception of smell);GO:0050896(response to stimulus)	GO:0004871(signal transducer activity);GO:0004872(receptor activity);GO:0004930(G-protein coupled receptor activity);GO:0004984(olfactory receptor activity)	GO:0016020(membrane);GO:0016021(integral to membrane)	0.923926								0.923926
M400007041	M400007041	ENSMUSG00000059974	NM_172290	235106	Hnt	neurotrimin [Source:MarkerSymbol;Acc:MGI:2446259]	GO:0007155(cell adhesion)	GO:0005515(protein binding);GO:0048503(GPI anchor binding)	GO:0016020(membrane);GO:0016021(integral to membrane)	175.004	195.505	211.297	219.968	171.164	127.795	90.1432	92.0388	185.254	215.633	149.48	91.091	1.16398	0.219069			0.112106		0.609387	-0.714569			0.11486		0.422436	-1.2432		*	0.00126742	$$
M400007018	M400007018	ENSMUSG00000058808;ENSMUSG00000059927;ENSMUSG00000060323	XM_141707	-	EG245391	-	GO:0006412(translation)	GO:0003735(structural constituent of ribosome)	GO:0005622(intracellular);GO:0015934(large ribosomal subunit)	1548.65	1503.37	1576.13	1547.9	1612.39	1464.23	2325.89	2589.85	1526.01	1562.02	1538.31	2457.87	1.0236	0.0336477			0.309608		1.59778	0.676065			0.0260351	$	1.57352	0.653999			0.0212542	$
M400006862	M400006862	ENSMUSG00000044937	NM_001003910	103220	Gnn	Grp94 neighboring nucleotidase variant 4 [Source:MarkerSymbol;Acc:MGI:3513266]	-	-	-	2.31835	1.93983	2.05995	2.05204	3.47663	2.46796	2.65674	1.92512	2.12909	2.056	2.97229	2.29093	0.96567	-0.0503978			0.736616		0.770762	-0.375643			0.388266		1.11427	0.156095			0.586539
M400006831	M400006831	ENSMUSG00000066672;ENSMUSG00000059503	NM_146714	258709	Olfr415	olfactory receptor 415 [Source:MarkerSymbol;Acc:MGI:3030249]	GO:0007165(signal transduction);GO:0007186(G-protein coupled receptor protein signaling pathway);GO:0007608(sensory perception of smell);GO:0050896(response to stimulus)	GO:0004871(signal transducer activity);GO:0004872(receptor activity);GO:0004930(G-protein coupled receptor activity);GO:0004984(olfactory receptor activity)	GO:0016020(membrane);GO:0016021(integral to membrane)	3.60373	3.55588	4.20732	3.61086	4.03452	4.2312	3.71345	17.8879	3.5798	3.90909	4.13286	10.8007	1.09199	0.126954			0.385826		2.61337	1.38591	*		0.446147		2.76297	1.46622	*		0.433763
M400006675	M400006675	ENSMUSG00000064323;ENSMUSG00000060555;ENSMUSG00000060739;ENSMUSG00000062288;ENSMUSG00000045130;ENSMUSG00000059147	-	-	-	-	-	-	GO:0005622(intracellular);GO:0005634(nucleus)	450.43	440.346	376.627	412.989	421.089	378.836	457.206	483.98	445.388	394.808	399.963	470.593	0.886436	-0.173911			0.115521		1.17659	0.234616			0.105852		1.19196	0.25333			0.0784511
M400006646	M400006646	ENSMUSG00000057270;ENSMUSG00000059105	NM_146634	258627	Olfr1504	olfactory receptor 1504 [Source:MarkerSymbol;Acc:MGI:3031338]	GO:0007165(signal transduction);GO:0007186(G-protein coupled receptor protein signaling pathway);GO:0007608(sensory perception of smell);GO:0050896(response to stimulus)	GO:0004871(signal transducer activity);GO:0004872(receptor activity);GO:0004930(G-protein coupled receptor activity);GO:0004984(olfactory receptor activity)	GO:0016020(membrane);GO:0016021(integral to membrane)	30.4364	30.4744	32.5368	31.0307	30.5946	28.1683	28.6906	26.8948	30.4554	31.7837	29.3815	27.7927	1.04362	0.0615897			0.219899		0.945926	-0.0802013			0.402908		0.874432	-0.193582			0.0764645
M400006468	M400006468	ENSMUSG00000058736	-	-	ENSMUSG00000058736	predicted gene, ENSMUSG00000058736 [Source:MarkerSymbol;Acc:MGI:3642129]	-	-	-	99.1869	101.217	106.987	103.11	126.062	122.761	135.493	130.245	100.202	105.048	124.411	132.869	1.04837	0.068144			0.15715		1.06798	0.0948835			0.11221		1.26484	0.338949			0.0134751	$
M400006445	M400006445	-	-	-	-	-	-	-	-	2.36234	1.81618	0.803064	1.25714	3.24743	1.89994	2.79726	1.93595	2.08926	1.0301	2.57369	2.36661	0.493047	-1.0202		*	0.0964362		0.91954	-0.121016			0.819875		2.29745	1.20003	*		0.111022
M400004468	M400004468	ENSMUSG00000053436	NM_011951	26416	Mapk14	mitogen activated protein kinase 14 [Source:MarkerSymbol;Acc:MGI:1346865]	GO:0000077(DNA damage checkpoint);GO:0001525(angiogenesis);GO:0006006(glucose metabolic process);GO:0006468(protein amino acid phosphorylation);GO:0006928(cell motility);GO:0006935(chemotaxis);GO:0006950(response to stress);GO:0007166(cell surface receptor linked signal transduction);GO:0007243(protein kinase cascade);GO:0007519(striated muscle development);GO:0019395(fatty acid oxidation);GO:003…	GO:0000166(nucleotide binding);GO:0004672(protein kinase activity);GO:0004674(protein serine/threonine kinase activity);GO:0004707(MAP kinase activity);GO:0004708(MAP kinase kinase activity);GO:0005515(protein binding);GO:0005524(ATP binding);GO:0008339(MP kinase activity);GO:0016301(kinase activity);GO:0016740(transferase activity)	GO:0000922(spindle pole);GO:0005623(cell);GO:0005634(nucleus);GO:0005737(cytoplasm)	87.8405	86.0356	80.2733	100.3	27.9553	31.2013	33.3598	37.4633	86.9381	90.2866	29.5783	35.4115	1.03852	0.054524			0.770764		1.19721	0.25968			0.155526		0.392213	-1.35029		*	0.0329881	$
M400004449	M400004449	ENSMUSG00000053375	NM_029121	74915	Atp6v1e2	ATPase, H+ transporting, lysosomal V1 subunit E2 [Source:MarkerSymbol;Acc:MGI:1922165]	GO:0015986(ATP synthesis coupled proton transport);GO:0015991(ATP hydrolysis coupled proton transport)	GO:0008553(hydrogen-exporting ATPase activity, phosphorylative mechanism);GO:0046933(hydrogen ion transporting ATP synthase activity, rotational mechanism);GO:0046961(hydrogen ion transporting ATPase activity, rotational mechanism)	GO:0001669(acrosome);GO:0005753(mitochondrial proton-transporting ATP synthase complex);GO:0016469(proton-transporting two-sector ATPase complex)	24.2964	24.9975	25.9483	25.1763	27.7717	26.5831	31.0672	32.0687	24.6469	25.5623	27.1774	31.5679	1.03714	0.0526085			0.221267		1.16155	0.216052			0.0299329	$	1.23494	0.304443			0.010902	$
M400004326	M400004326	ENSMUSG00000053051	NM_175322	-	Tnks	tankyrase, TRF1-interacting ankyrin-related ADP-ribose polymerase [Source:MarkerSymbol;Acc:MGI:1341087]	-	-	-	87.0093	78.401	91.854	122.903	82.5625	66.3828	120.551	128.055	82.7051	107.379	74.4726	124.303	1.29833	0.376658			0.265311		1.66911	0.739083			0.0305652	$	1.15762	0.211159			0.400355
M400004311	M400004311	ENSMUSG00000053016	-	-	ENSMUSG00000053016	predicted gene, ENSMUSG00000053016 [Source:MarkerSymbol;Acc:MGI:3641839]	-	-	-	2.12875	1.02316	1.22245	1.64303	1.68548	1.79844	1.3045	1.88358	1.57595	1.43274	1.74196	1.59404	0.909126	-0.137449			0.831234		0.915085	-0.128022			0.665822		1.11258	0.153911			0.696321
M400004195	M400004195	ENSMUSG00000052631	XM_355785	71130	Sh2d6	SH2 domain containing 6 [Source:MarkerSymbol;Acc:MGI:1918380]	GO:0007242(intracellular signaling cascade)	-	-	15.0138	12.9262	13.53	14.5601	11.2325	9.95425	6.69503	7.4399	13.97	14.0451	10.5934	7.06747	1.00537	0.0077286			0.954462		0.667158	-0.583899			0.0413067	$	0.503199	-0.990798			0.0081964	$$
M400010698	M400010698	-	NM_001002783	-	-	-	-	-	-	1.58672	0.946578	1.89585	1.56194	1.32644	1.02184	0.882726	1.28652	1.26665	1.7289	1.17414	1.08462	1.36494	0.448836			0.328813		0.923759	-0.114411			0.757199		0.627351	-0.672656			0.133123
M400010686	M400010686	ENSMUSG00000044286	NM_001001808	-	Olfr1514	olfactory receptor 1514 [Source:MarkerSymbol;Acc:MGI:3031348]	GO:0007165(signal transduction);GO:0007186(G-protein coupled receptor protein signaling pathway);GO:0007608(sensory perception of smell);GO:0050896(response to stimulus)	GO:0004871(signal transducer activity);GO:0004872(receptor activity);GO:0004930(G-protein coupled receptor activity);GO:0004984(olfactory receptor activity)	GO:0016020(membrane);GO:0016021(integral to membrane)	5.93859	5.59342	6.88486	7.53286	8.23019	8.29165	5.81239	5.5811	5.76601	7.20886	8.26092	5.69674	1.25023	0.322199			0.0590559		0.689602	-0.536164			0.00217067	$$	0.790242	-0.339634			0.04806	$
M400009735	M400009735	ENSMUSG00000061392;ENSMUSG00000064129	XM_284719	74271	Mageb5	melanoma antigen, family B, 5 [Source:MarkerSymbol;Acc:MGI:2148169]	GO:0008150(biological_process)	GO:0003674(molecular_function)	GO:0005575(cellular_component)	1.37599		1.07536		1.23937	1.83129		1.37823	1.37599	1.07536	1.53533	1.37823	0.781518	-0.355649					0.897673	-0.155739					1.28164	0.357987
M400004414	M400004414	ENSMUSG00000053287	NM_146762	258757	Olfr1013	olfactory receptor 1013 [Source:MarkerSymbol;Acc:MGI:3030847]	GO:0007165(signal transduction);GO:0007186(G-protein coupled receptor protein signaling pathway);GO:0007608(sensory perception of smell);GO:0050896(response to stimulus)	GO:0004871(signal transducer activity);GO:0004872(receptor activity);GO:0004930(G-protein coupled receptor activity);GO:0004984(olfactory receptor activity)	GO:0016020(membrane);GO:0016021(integral to membrane)	1.9574	0.851951	1.46587	7.81356	1.87324	1.35698	1.22868	1.51829	1.40468	4.63972	1.61511	1.37348	3.30305	1.7238	*		0.421049		0.850399	-0.233789			0.50006		0.296028	-1.7562		*	0.412008
M400009331	M400009331	ENSMUSG00000067861;ENSMUSG00000073225;ENSMUSG00000070940;ENSMUSG00000067848	-	-	Speer1-ps1	spermatogenesis associated glutamate (E)-rich protein 1, pseudogene 1 [Source:MarkerSymbol;Acc:MGI:1918146]	-	-	-	10.8279	10.764	14.2323	15.439	8.68046	8.47603	8.23971	9.21104	10.7959	14.8357	8.57825	8.72537	1.37419	0.458582			0.0216485	$	1.01715	0.0245341			0.794841		0.588136	-0.765779			0.0156921	$
M400009287	M400009287	ENSMUSG00000046341;ENSMUSG00000028832	-	-	OTTMUSG00000000267	predicted gene, OTTMUSG00000000267 [Source:MarkerSymbol;Acc:MGI:3651631]	GO:0007019(microtubule depolymerization);GO:0007052(mitotic spindle organization and biogenesis);GO:0007242(intracellular signaling cascade);GO:0007275(multicellular organismal development);GO:0007399(nervous system development);GO:0007409(axonogenesis);GO:0030154(cell differentiation);GO:0031115(negative regulation of microtubule polymerization);GO:0051272(positive regulation of cell motility)	GO:0005515(protein binding);GO:0015631(tubulin binding)	GO:0005737(cytoplasm);GO:0005874(microtubule)	718.07	700.327	742.8	782.897	572.154	452.952	307.973	337.064	709.199	762.849	512.553	322.518	1.07565	0.105208			0.134183		0.629239	-0.66832			0.0903248		0.422781	-1.24202		*	0.00314922	$$
M400008796	M400008796	ENSMUSG00000069631	NM_028126	-	2610204L23Rik	RIKEN cDNA 2610019A05 gene [Source:MarkerSymbol;Acc:MGI:1919399]	GO:0006468(protein amino acid phosphorylation);GO:0006611(protein export from nucleus);GO:0007049(cell cycle);GO:0032147(activation of protein kinase activity)	GO:0000166(nucleotide binding);GO:0004672(protein kinase activity);GO:0005524(ATP binding);GO:0016301(kinase activity);GO:0016740(transferase activity)	GO:0005634(nucleus);GO:0005737(cytoplasm)	58.595	58.7551	58.0427	72.8427	72.6372	61.4216	65.235	75.6581	58.675	65.4427	67.0294	70.4466	1.11534	0.157485			0.456995		1.05098	0.0717353			0.69901		1.07646	0.106297			0.635906
M400008737	M400008737	ENSMUSG00000060564;ENSMUSG00000057264	NM_146673	258668	Olfr823	olfactory receptor 823 [Source:MarkerSymbol;Acc:MGI:3030657]	GO:0007165(signal transduction);GO:0007186(G-protein coupled receptor protein signaling pathway);GO:0007608(sensory perception of smell);GO:0050896(response to stimulus)	GO:0004871(signal transducer activity);GO:0004872(receptor activity);GO:0004930(G-protein coupled receptor activity);GO:0004984(olfactory receptor activity)	GO:0016020(membrane);GO:0016021(integral to membrane)	1.16923		1.16818	0.874208	1.35262	1.25762	1.11861		1.16923	1.0212	1.30512	1.11861	0.873389	-0.195304					0.857096	-0.222471					1.0954	0.131453
M400006237	M400006237	ENSMUSG00000039419	-	66797	Cntnap2	contactin associated protein-like 2 [Source:MarkerSymbol;Acc:MGI:1914047]	GO:0007155(cell adhesion)	GO:0005515(protein binding)	GO:0016020(membrane);GO:0016021(integral to membrane)	2.49085	2.14207	2.33259	3.47771	3.91854	1.86708	3.1847	2.19842	2.31646	2.90515	2.89281	2.69156	1.25413	0.326691			0.429027		0.930431	-0.104028			0.875931		0.926479	-0.11017			0.804008
M400006214	M400006214	ENSMUSG00000076791;ENSMUSG00000076817;ENSMUSG00000076852	XM_135569;XM_358048;XM_488241	-	TRAV5D-4	T-cell receptor alpha V gene segment [Source:IMGT/GENE-DB;Acc:TRAV5D-4]	-	-	-	7.06318	5.61748	4.51304	3.05891	5.6145	4.66064	4.31436	4.16845	6.34033	3.78598	5.13757	4.24141	0.597126	-0.743892			0.130337		0.825566	-0.276544			0.204367		1.12029	0.163877			0.596715
M400006058	M400006058	=HYPERLINK("http://uswest.ensembl.org/Mus_musculus/Gene/Summary?g=ENSMUSG00000066645;ENSMUSG00000057725;ENSMUSG00000067575;ENSMUSG00000068545;ENSMUSG00000062279;ENSMUSG00000074975;ENSMUSG00000060636;ENSMUSG00000057764;ENSMUSG00000068674;ENSMUSG00000074626	-	-	-	-	-	-	-	2722.93	2745.5	2835	3090.08	3677.18	3237.63	4473.75	4858.9	2734.21	2962.54	3457.41	4666.33	1.08351	0.115709			0.216485		1.34966	0.432597			0.0537574		1.57511	0.655453			0.0178877	$
M400003706	M400003706	ENSMUSG00000050599	-	20365	Serf1	small EDRK-rich factor 1 [Source:MarkerSymbol;Acc:MGI:1337114]	-	-	-	3.73537	3.80219	3.82101	4.91768	4.44196	4.72567	5.53113	4.98435	3.76878	4.36935	4.58381	5.25774	1.15935	0.213319			0.388401		1.14702	0.197895			0.160154		1.20332	0.267026			0.284126
M400005880	M400005880	ENSMUSG00000057338;ENSMUSG00000066112;ENSMUSG00000073812;ENSMUSG00000073811;ENSMUSG00000070907;ENSMUSG00000070903;ENSMUSG00000076440	NM_010503	15965	Ifna2	interferon alpha 2 [Source:MarkerSymbol;Acc:MGI:107666]	GO:0006952(defense response);GO:0009615(response to virus)	GO:0005125(cytokine activity);GO:0005126(hematopoietin/interferon-class (D200(domain) cytokine receptor binding)	GO:0005576(extracellular region);GO:0005615(extracellular space)	3.77937	3.88127	4.15305	3.40374	4.97787	4.60496	4.29093	3.68972	3.83032	3.7784	4.79141	3.99033	0.986444	-0.0196902			0.903353		0.832808	-0.263944			0.151801		1.05609	0.0787319			0.70218
M400006996	M400006996	ENSMUSG00000075443;ENSMUSG00000072596;ENSMUSG00000072599	NM_053112	93725	Ear10	eosinophil-associated, ribonuclease A family, member 10 [Source:MarkerSymbol;Acc:MGI:1890464]	-	GO:0003676(nucleic acid binding);GO:0004518(nuclease activity);GO:0004519(endonuclease activity);GO:0004522(pancreatic ribonuclease activity);GO:0004540(ribonuclease activity);GO:0016787(hydrolase activity)	-				0.983612			1.52421	1.10277		0.983612		1.31349													1.33537	0.417242
M400006976	M400006976	ENSMUSG00000059834	NM_026008	67161	Sclt1	sodium channel and clathrin linker 1 [Source:MarkerSymbol;Acc:MGI:1914411]	-	-	-	19.43	24.7582	21.981	24.8438	28.1641	24.2787	22.3897	22.6154	22.0941	23.4124	26.2214	22.5026	1.05967	0.0836147			0.705433		0.858174	-0.220658			0.196164		0.961137	-0.0571865			0.591089
[truncated: 22,679 more rows]

## Sheet: Supplementary Data 2
Supplementary Data 2
			Average value				cont-4h vs BafA-4h			cont-24h vs BafA-24h
pathway	symbol	description	cont-4h	BafA-4h	cont-24h	BafA-24h	ratio	LOG2ratio	up(>2 fold)	ratio	LOG2ratio	up(>2 fold)
[truncated: 34 more rows]
