# Supplementary material for: Enhanced lysosomal degradation maintains the quiescent state of neural stem cells
Source: Nat Commun. 2019 Nov 29;10:5446. doi: 10.1038/s41467-019-13203-4 (PMC6884460; doi:10.1038/s41467-019-13203-4)
Supplement: Supplementary file 8 — Source Data [file 41467_2019_13203_MOESM8_ESM.zip]

Archive with 1 entries (1 files):
- 183148_3_data_set_4144222_pz8vk6.pdf
